# Supplementary material for: Petri Net based modeling and analysis for improved resource utilization in cloud computing
Source: PeerJ Comput Sci. 2021 Feb 8;7:e351. doi: 10.7717/peerj-cs.351 (PMC7959626; doi:10.7717/peerj-cs.351)
Supplement: Supplemental Information 1 [file peerj-cs-07-351-s001.zip]

Archive with 66 entries (63 files):
- Best Run Simulation Result 2/
- __MACOSX/._Best Run Simulation Result 2
- Best Run Simulation Result 2/cpntools.dump
- __MACOSX/Best Run Simulation Result 2/._cpntools.dump
- Best Run Simulation Result 2/output/
- __MACOSX/Best Run Simulation Result 2/._output
- Best Run Simulation Result 2/thesis -7.cpn
- __MACOSX/Best Run Simulation Result 2/._thesis -7.cpn
- Best Run Simulation Result 2/output/logfiles/
- __MACOSX/Best Run Simulation Result 2/output/._logfiles
- Best Run Simulation Result 2/output/PerfReport.html
- __MACOSX/Best Run Simulation Result 2/output/._PerfReport.html
- Best Run Simulation Result 2/output/logfiles/Count_trans_occur_Cache'Cache_Checked_1.log
- __MACOSX/Best Run Simulation Result 2/output/logfiles/._Count_trans_occur_Cache'Cache_Checked_1.log
- Best Run Simulation Result 2/output/logfiles/Count_trans_occur_Store'Split_Data_1.log
- __MACOSX/Best Run Simulation Result 2/output/logfiles/._Count_trans_occur_Store'Split_Data_1.log
- Best Run Simulation Result 2/output/logfiles/Count_trans_occur_DB2'Get_Data2_1.log
- __MACOSX/Best Run Simulation Result 2/output/logfiles/._Count_trans_occur_DB2'Get_Data2_1.log
- Best Run Simulation Result 2/output/logfiles/Transmit_Data.log
- __MACOSX/Best Run Simulation Result 2/output/logfiles/._Transmit_Data.log
- Best Run Simulation Result 2/output/logfiles/Marking_size_Network'Response_1.log
- __MACOSX/Best Run Simulation Result 2/output/logfiles/._Marking_size_Network'Response_1.log
- Best Run Simulation Result 2/output/logfiles/Send_Regenerated_Data.log
- __MACOSX/Best Run Simulation Result 2/output/logfiles/._Send_Regenerated_Data.log
- Best Run Simulation Result 2/output/logfiles/Count_trans_occur_DB3'Get_Data3_1.log
- __MACOSX/Best Run Simulation Result 2/output/logfiles/._Count_trans_occur_DB3'Get_Data3_1.log
- Best Run Simulation Result 2/output/logfiles/Count_trans_occur_Network'Transmit_Data_1.log
- __MACOSX/Best Run Simulation Result 2/output/logfiles/._Count_trans_occur_Network'Transmit_Data_1.log
- Best Run Simulation Result 2/output/logfiles/Count_trans_occur_DB1'GetData_1.log
- __MACOSX/Best Run Simulation Result 2/output/logfiles/._Count_trans_occur_DB1'GetData_1.log
- Best Run Simulation Result 2/output/logfiles/Count_trans_occur_Cache'Remove_LRU_1.log
- __MACOSX/Best Run Simulation Result 2/output/logfiles/._Count_trans_occur_Cache'Remove_LRU_1.log
- Best Run Simulation Result 2/output/logfiles/Marking_size_DB1'DB1_1.log
- __MACOSX/Best Run Simulation Result 2/output/logfiles/._Marking_size_DB1'DB1_1.log
- Best Run Simulation Result 2/output/logfiles/Count_trans_occur_Network'Send1_1.log
- __MACOSX/Best Run Simulation Result 2/output/logfiles/._Count_trans_occur_Network'Send1_1.log
- Best Run Simulation Result 2/output/logfiles/Count_trans_occur_Cache'Store_in_Cache_1.log
- __MACOSX/Best Run Simulation Result 2/output/logfiles/._Count_trans_occur_Cache'Store_in_Cache_1.log
- Best Run Simulation Result 2/output/logfiles/Count_trans_occur_Cache'Cache_Full_1.log
- __MACOSX/Best Run Simulation Result 2/output/logfiles/._Count_trans_occur_Cache'Cache_Full_1.log
- Best Run Simulation Result 2/output/logfiles/Marking_size_Store'Split__1.log
- __MACOSX/Best Run Simulation Result 2/output/logfiles/._Marking_size_Store'Split__1.log
- Best Run Simulation Result 2/output/logfiles/Marking_size_Cache'Cache_1.log
- __MACOSX/Best Run Simulation Result 2/output/logfiles/._Marking_size_Cache'Cache_1.log
- Best Run Simulation Result 2/output/logfiles/Count_trans_occur_Network'Transmit_Ack_1.log
- __MACOSX/Best Run Simulation Result 2/output/logfiles/._Count_trans_occur_Network'Transmit_Ack_1.log
- Best Run Simulation Result 2/output/logfiles/Count_trans_occur_Network'Receive_1.log
- __MACOSX/Best Run Simulation Result 2/output/logfiles/._Count_trans_occur_Network'Receive_1.log
- Best Run Simulation Result 2/output/logfiles/Marking_size_Network'Send_Queue_1.log
- __MACOSX/Best Run Simulation Result 2/output/logfiles/._Marking_size_Network'Send_Queue_1.log
- Best Run Simulation Result 2/output/logfiles/Count_trans_occur_ReGenerate'Send2_1.log
- __MACOSX/Best Run Simulation Result 2/output/logfiles/._Count_trans_occur_ReGenerate'Send2_1.log
- Best Run Simulation Result 2/output/logfiles/Marking_size_Network'CacheHit_1.log
- __MACOSX/Best Run Simulation Result 2/output/logfiles/._Marking_size_Network'CacheHit_1.log
- Best Run Simulation Result 2/output/logfiles/Count_trans_occur_ReGenerate'Reg_Data_1.log
- __MACOSX/Best Run Simulation Result 2/output/logfiles/._Count_trans_occur_ReGenerate'Reg_Data_1.log
- Best Run Simulation Result 2/output/logfiles/Marking_size_DB2'DB2_1.log
- __MACOSX/Best Run Simulation Result 2/output/logfiles/._Marking_size_DB2'DB2_1.log
- Best Run Simulation Result 2/output/logfiles/Marking_size_DB3'DB3_1.log
- __MACOSX/Best Run Simulation Result 2/output/logfiles/._Marking_size_DB3'DB3_1.log
- Best Run Simulation Result 2/output/logfiles/Send_Cache_Data.log
- __MACOSX/Best Run Simulation Result 2/output/logfiles/._Send_Cache_Data.log
- Best Run Simulation Result 2/output/logfiles/Count_trans_occur_Network'Receive_Ack_1.log
- __MACOSX/Best Run Simulation Result 2/output/logfiles/._Count_trans_occur_Network'Receive_Ack_1.log
- Best Run Simulation Result 2/output/logfiles/Transmit_ACK.log
- __MACOSX/Best Run Simulation Result 2/output/logfiles/._Transmit_ACK.log
