# Supplementary material for: Petri Net based modeling and analysis for improved resource utilization in cloud computing
Source: PeerJ Comput Sci. 2021 Feb 8;7:e351. doi: 10.7717/peerj-cs.351 (PMC7959626; doi:10.7717/peerj-cs.351)
Supplement: Supplemental Information 1 [file peerj-cs-07-351-s001.zip › Best Run Simulation Result 2/cpntools.dump]

Beta execution aborted: Stop is called.

Stop message:
  "*** Exception processing
ProcessManager exception. Error id: No such file or directory
Failed to start process: java"

Call chain: (nti_ms)

  item <stop#> in ~beta/basiclib/betaenv
    -- BETAENV-~ in ~beta/basiclib/betaenv
  item ProcessManagerException#<exception#> in ~beta/basiclib/betaenv
    -- BETAENV-~ in ~beta/basiclib/betaenv
  item <PROCESSSTARTMDBODY-~> in ~beta/process/private/processmanager_nt
    -- start# in ~beta/process/processmanager
  item <start#> in ~beta/process/processmanager
    -- Process# in ~beta/process/processmanager
  item <couldNotConnect#>couldNotConnect# in C:/cpn2000/cpnet/private/cpnetmlbody
    -- *MLPingExtension#CPNMLCommand#MLCommand# in C:/cpn2000/cpnet/private/cpnetmlbody
  item couldNotConnect#<couldNotConnect#> in C:/cpn2000/document/ml/mlcommands
    -- *MLPingExtension#CPNMLCommand#MLCommand# in C:/cpn2000/cpnet/private/cpnetmlbody
  item <onError#>onError#LocalException# in C:/cpn2000/document/ml/mlcommands
    -- *MLPingExtension#CPNMLCommand#MLCommand# in C:/cpn2000/cpnet/private/cpnetmlbody
  item onError#<onError#>LocalException# in C:/cpn2000/document/ml/mlcommands
    -- *MLPingExtension#CPNMLCommand#MLCommand# in C:/cpn2000/cpnet/private/cpnetmlbody
  item onError#onError#<LocalException#> in C:/cpn2000/document/ml/mlcom
    -- *MLPingExtension#CPNMLCommand#MLCommand# in C:/cpn2000/cpnet/private/cpnetmlbody
  item Receive#<Receive#> in C:/cpn2000/document/ml/mlcom
    -- *MLPingExtension#CPNMLCommand#MLCommand# in C:/cpn2000/cpnet/private/cpnetmlbody
  item <receiveCommand#> in C:/cpn2000/document/ml/mlcom
    -- ML#MLCom#Monitor# in C:/cpn2000/cpnet/cpnet
  item <onBIS#>onBISPattern# in C:/cpn2000/document/ml/private/mlcombody
    -- *Get#withIdle#withPE# in C:/cpn2000/document/ml/private/mlcombody
  item onBIS#<onBISPattern#> in C:/cpn2000/document/ml/mlsocket
    -- *Get#withIdle#withPE# in C:/cpn2000/document/ml/private/mlcombody
  item <*> in C:/cpn2000/document/ml/private/mlsocketbody
    -- * in C:/cpn2000/document/ml/private/mlsocketbody
  item <*> in C:/cpn2000/document/ml/private/mlsocketbody
    -- *Get#withIdle#withPE# in C:/cpn2000/document/ml/private/mlcombody
  item *<Get#>withIdle#withPE# in C:/cpn2000/document/ml/mlsocket
    -- MLSocket#BasicSocket# in C:/cpn2000/document/ml/mlsocket
  item *Get#<withIdle#>withPE# in ~beta/process/basicsocket
    -- MLSocket#BasicSocket# in C:/cpn2000/document/ml/mlsocket
  item *Get#withIdle#<withPE#> in ~beta/process/basicsocket
    -- MLSocket#BasicSocket# in C:/cpn2000/document/ml/mlsocket
  comp <ReceiverThread#>System#SysHead# in C:/cpn2000/document/ml/private/mlcombody
    -- MLCOMPRIVATE-~ in C:/cpn2000/document/ml/private/mlcombody
  comp ReceiverThread#<System#>SysHead# in ~beta/basiclib/basicsystemenv
    -- PROGRAM-~CPNWorkSpace#Workspace#World#SystemEnv#SysHead# in C:/cpn2000/cpntools/cpntools
  comp ReceiverThread#System#<SysHead#> in ~beta/basiclib/basicsystemenv
    -- BETAENV-~ in ~beta/basiclib/betaenv

  item <attNext#>realValue# in ~beta/basiclib/private/basicsystemenvbody
    -- BASICSYSTEMENVPRIVATE-~ in ~beta/basiclib/private/basicsystemenvbody
  item attNext#<realValue#> in ~beta/basiclib/betaenv
    -- BETAENV-~ in ~beta/basiclib/betaenv
  item <UIIdle#>booleanValue# in ~beta/guienv/private/winnt/guienvntsystemenvbody
    -- PIOPRIVATE-~ in ~beta/guienv/private/winnt/guienvntsystemenvbody
  item UIIdle#<booleanValue#> in ~beta/basiclib/betaenv
    -- BETAENV-~ in ~beta/basiclib/betaenv
  item <processOneEvent#> in ~beta/guienv/private/winnt/guienv_ntiprivate
    -- GUIenv# in ~beta/guienv/guienv
  item <mainLoop#> in ~beta/guienv/private/winnt/guienv_ntiprivate
    -- GUIenv# in ~beta/guienv/guienv
  item <GUIenv#> in ~beta/guienv/guienv
    -- BETAENV-~ in ~beta/basiclib/betaenv
  item <run#>run# in ~beta/postwimp/foundation/guisurface
    -- GUISurface#Surface# in ~beta/postwimp/foundation/guisurface
  item run#<run#> in ~beta/postwimp/foundation/abstractsurface
    -- GUISurface#Surface# in ~beta/postwimp/foundation/guisurface
  item <platformAfter#> in ~beta/postwimp/foundation/private/worldbody
    -- PROGRAM-~CPNWorkSpace#Workspace#World#SystemEnv#SysHead# in C:/cpn2000/cpntools/cpntools
  item <after#> in ~beta/postwimp/foundation/world
    -- PROGRAM-~CPNWorkSpace#Workspace#World#SystemEnv#SysHead# in C:/cpn2000/cpntools/cpntools
  comp PROGRAM-~CPNWorkSpace#Workspace#<World#>SystemEnv#SysHead# in ~beta/postwimp/foundation/world
    -- BETAENV-~ in ~beta/basiclib/betaenv
  comp PROGRAM-~CPNWorkSpace#Workspace#World#<SystemEnv#>SysHead# in ~beta/basiclib/basicsystemenv
    -- BETAENV-~ in ~beta/basiclib/betaenv
  comp PROGRAM-~CPNWorkSpace#Workspace#World#SystemEnv#<SysHead#> in ~beta/basiclib/basicsystemenv
    -- BETAENV-~ in ~beta/basiclib/betaenv

  item <attNext#>realValue# in ~beta/basiclib/private/basicsystemenvbody
    -- BASICSYSTEMENVPRIVATE-~ in ~beta/basiclib/private/basicsystemenvbody
  item attNext#<realValue#> in ~beta/basiclib/betaenv
    -- BETAENV-~ in ~beta/basiclib/betaenv
  item <UIIdle#>booleanValue# in ~beta/guienv/private/winnt/guienvntsystemenvbody
    -- PIOPRIVATE-~ in ~beta/guienv/private/winnt/guienvntsystemenvbody
  item UIIdle#<booleanValue#> in ~beta/basiclib/betaenv
    -- BETAENV-~ in ~beta/basiclib/betaenv
  item <processOneEvent#> in ~beta/guienv/private/winnt/guienv_ntiprivate
    -- GUIenv# in ~beta/guienv/guienv
  item <mainLoop#> in ~beta/guienv/private/winnt/guienv_ntiprivate
    -- GUIenv# in ~beta/guienv/guienv
  item <GUIenv#> in ~beta/guienv/guienv
    -- BETAENV-~ in ~beta/basiclib/betaenv
  item <start#> in ~beta/guienv/private/winnt/guienvntsystemenvbody
    -- PIOPRIVATE-~ in ~beta/guienv/private/winnt/guienvntsystemenvbody
  comp <BASICSCHEDULER-~>SysHead# in ~beta/guienv/private/winnt/guienvntsystemenvbody
    -- PROGRAM-~CPNWorkSpace#Workspace#World#SystemEnv#SysHead# in C:/cpn2000/cpntools/cpntools
  comp BASICSCHEDULER-~<SysHead#> in ~beta/basiclib/basicsystemenv
    -- BETAENV-~ in ~beta/basiclib/betaenv

  item <*> in ~beta/basiclib/betaenv
    -- BETAENV-~ in ~beta/basiclib/betaenv
  basic component in ~beta/basiclib/betaenv


Low level information:

Stop message:
  "*** Exception processing
ProcessManager exception. Error id: No such file or directory
Failed to start process: java"

Call chain: (nti_ms)

  item <stop#> in ~beta/basiclib/betaenv
  { PC  0x489c83Warning! nm(DumpSectionTable): Couldn't find section number of .text
 <
+0x379c74>, object 0x29ec030, proto 0x94ffbc stop# [ast: 0x0001,0x0973] <
+0x83ffad>
