# Supplementary material for: Petri Net based modeling and analysis for improved resource utilization in cloud computing
Source: PeerJ Comput Sci. 2021 Feb 8;7:e351. doi: 10.7717/peerj-cs.351 (PMC7959626; doi:10.7717/peerj-cs.351)
Supplement: Supplemental Information 1 [file peerj-cs-07-351-s001.zip › Best Run Simulation Result 2/thesis -7.cpn]

<?xml version="1.0" encoding="iso-8859-1"?>
<!DOCTYPE workspaceElements PUBLIC "-//CPN//DTD CPNXML 1.0//EN" "http://cpntools.org/DTD/6/cpn.dtd">

<workspaceElements>
  <generator tool="CPN Tools"
             version="4.0.1"
             format="6"/>
  <cpnet>
    <globbox>
      <block id="ID1412310166">
        <id>block</id>
        <ml id="ID1412310255">val P_HIGH = 100;
          <layout>val P_HIGH = 100;</layout>
        </ml>
        <ml id="ID1412310292">val P_NORMAL = 1000;
          <layout>val P_NORMAL = 1000;</layout>
        </ml>
        <ml id="ID1412310322">val P_LOW = 10000;
          <layout>val P_LOW = 10000;</layout>
        </ml>
      </block>
      <block id="ID1">
        <id>Standard declarations</id>
        <color id="ID85042">
          <id>UNIT</id>
          <unit/>
          <layout>colset UNIT = unit;</layout>
        </color>
        <color id="ID4">
          <id>BOOL</id>
          <bool/>
        </color>
        <color id="ID3">
          <id>NO</id>
          <timed/>
          <int/>
          <layout>colset NO = int timed;</layout>
        </color>
        <color id="ID1413529533">
          <id>toa</id>
          <int/>
          <layout>colset toa=int;</layout>
        </color>
        <color id="ID1412312409">
          <id>INTINF</id>
          <intinf/>
          <layout>colset INTINF = intinf;</layout>
        </color>
        <color id="ID1412312425">
          <id>TIME</id>
          <time/>
          <layout>colset TIME = time;</layout>
        </color>
        <color id="ID1412322990">
          <id>REAL</id>
          <real/>
          <layout>colset REAL = real;</layout>
        </color>
        <color id="ID5">
          <id>DATA</id>
          <timed/>
          <string/>
          <layout>colset DATA = string timed;</layout>
        </color>
        <color id="ID1412956348">
          <id>OP</id>
          <timed/>
          <string/>
          <layout>colset OP = string timed;</layout>
        </color>
        <color id="ID1412956471">
          <id>REQUEST</id>
          <timed/>
          <product>
            <id>NO</id>
            <id>DATA</id>
            <id>OP</id>
            <id>NO</id>
          </product>
          <layout>colset REQUEST = product NO*DATA*OP*NO timed;</layout>
        </color>
        <color id="ID1412933666">
          <id>File</id>
          <timed/>
          <product>
            <id>NO</id>
            <id>DATA</id>
            <id>toa</id>
          </product>
          <layout>colset File= product NO * DATA * toa timed;</layout>
        </color>
        <color id="ID1413529670">
          <id>ND</id>
          <timed/>
          <product>
            <id>NO</id>
            <id>DATA</id>
          </product>
          <layout>colset ND=product NO*DATA timed;</layout>
        </color>
        <color id="ID1414881575">
          <id>RR</id>
          <timed/>
          <product>
            <id>NO</id>
            <id>NO</id>
          </product>
          <layout>colset RR=product NO*NO timed;</layout>
        </color>
        <color id="ID1414881803">
          <id>RRL</id>
          <timed/>
          <list>
            <id>RR</id>
          </list>
          <layout>colset RRL=list RR timed;</layout>
        </color>
        <color id="ID1413366016">
          <id>nkd</id>
          <product>
            <id>NO</id>
            <id>NO</id>
            <id>DATA</id>
          </product>
          <layout>colset nkd=product NO * NO* DATA;</layout>
        </color>
        <color id="ID1413449823">
          <id>RecData</id>
          <timed/>
          <list>
            <id>nkd</id>
          </list>
          <layout>colset RecData = list nkd timed;</layout>
        </color>
        <color id="ID1412933914">
          <id>PACKET</id>
          <timed/>
          <union>
            <unionfield>
              <id>Data</id>
              <type>
                <id>nkd</id>
              </type>
            </unionfield>
          </union>
          <layout>colset PACKET = union Data:nkd timed ;</layout>
        </color>
        <color id="ID1412800691">
          <id>sendData</id>
          <timed/>
          <product>
            <id>NO</id>
            <id>NO</id>
            <id>DATA</id>
          </product>
          <layout>colset sendData= product NO*NO*DATA timed;</layout>
        </color>
        <color id="ID1412814486">
          <id>sendList</id>
          <timed/>
          <list>
            <id>sendData</id>
          </list>
          <layout>colset sendList=list sendData timed;</layout>
        </color>
        <color id="ID1412964721">
          <id>cache</id>
          <timed/>
          <product>
            <id>NO</id>
            <id>DATA</id>
            <id>NO</id>
          </product>
          <layout>colset cache = product NO * DATA  * NO timed;</layout>
        </color>
        <color id="ID1412727219">
          <id>CacheList</id>
          <timed/>
          <list>
            <id>cache</id>
          </list>
          <layout>colset CacheList = list cache timed;</layout>
        </color>
        <color id="ID1413040001">
          <id>CacheHit</id>
          <timed/>
          <product>
            <id>NO</id>
            <id>CacheList</id>
          </product>
          <layout>colset CacheHit= product NO*CacheList  timed;</layout>
        </color>
        <color id="ID1413233987">
          <id>rcvSplit</id>
          <product>
            <id>NO</id>
            <id>PACKET</id>
          </product>
          <layout>colset rcvSplit = product NO * PACKET;</layout>
        </color>
        <color id="ID1415074562">
          <id>packet</id>
          <timed/>
          <list>
            <id>PACKET</id>
          </list>
          <layout>colset packet=list PACKET timed;</layout>
        </color>
        <var id="ID1413218668">
          <type>
            <id>PACKET</id>
          </type>
          <id>p</id>
          <layout>var p:PACKET;</layout>
        </var>
        <var id="ID1415074697">
          <type>
            <id>packet</id>
          </type>
          <id>pak</id>
          <layout>var pak:packet;</layout>
        </var>
        <var id="ID1412324369">
          <type>
            <id>DATA</id>
          </type>
          <id>d</id>
          <id>data</id>
          <id>next</id>
          <layout>var d,data,next:DATA;</layout>
        </var>
        <var id="ID1412324259">
          <type>
            <id>NO</id>
          </type>
          <id>n</id>
          <id>id</id>
          <id>n1</id>
          <id>k</id>
          <id>k1</id>
          <id>X1</id>
          <id>X2</id>
          <id>X3</id>
          <layout>var n,id,n1,k,k1,X1,X2,X3:NO;</layout>
        </var>
        <var id="ID1412719293">
          <type>
            <id>CacheList</id>
          </type>
          <id>cl</id>
          <layout>var cl :CacheList;</layout>
        </var>
        <var id="ID1414882838">
          <type>
            <id>RRL</id>
          </type>
          <id>rr</id>
          <layout>var rr:RRL;</layout>
        </var>
        <var id="ID1412864785">
          <type>
            <id>sendList</id>
          </type>
          <id>sl</id>
          <layout>var sl:sendList;</layout>
        </var>
        <var id="ID1413206802">
          <type>
            <id>cache</id>
          </type>
          <id>c</id>
          <layout>var c:cache;</layout>
        </var>
        <var id="ID1413243063">
          <type>
            <id>ND</id>
          </type>
          <id>nd</id>
          <layout>var nd:ND;</layout>
        </var>
        <var id="ID1413452250">
          <type>
            <id>RecData</id>
          </type>
          <id>rd</id>
          <id>sd</id>
          <layout>var rd,sd:RecData;</layout>
        </var>
        <var id="ID1412957582">
          <type>
            <id>REQUEST</id>
          </type>
          <id>req</id>
          <id>e</id>
          <layout>var req ,e:REQUEST;</layout>
        </var>
        <ml id="ID1415255980">val db1=1`[Data(1,1,&quot;C&quot;),
Data(2,1,&quot;O&quot;),
Data(3,1,&quot;E&quot;),
Data(4,1,&quot;P&quot;)]@0;
          <layout>val db1=1`[Data(1,1,&quot;C&quot;),
Data(2,1,&quot;O&quot;),
Data(3,1,&quot;E&quot;),
Data(4,1,&quot;P&quot;)]@0;</layout>
        </ml>
        <ml id="ID1415257634">val db2=1`[Data(1,2,&quot;O&quot;),
Data(2,2,&quot;U&quot;),
Data(3,2,&quot;D&quot;),
Data(4,2,&quot;E&quot;)]@0;
          <layout>val db2=1`[Data(1,2,&quot;O&quot;),
Data(2,2,&quot;U&quot;),
Data(3,2,&quot;D&quot;),
Data(4,2,&quot;E&quot;)]@0;</layout>
        </ml>
        <ml id="ID1415260968">val db3=1`[Data(1,3,&quot;L&quot;),
Data(2,3,&quot;R&quot;),Data(3,3,&quot; &quot;),
Data(4,3,&quot;T&quot;)]@0;
          <layout>val db3=1`[Data(1,3,&quot;L&quot;),
Data(2,3,&quot;R&quot;),Data(3,3,&quot; &quot;),
Data(4,3,&quot;T&quot;)]@0;</layout>
        </ml>
        <var id="ID1412959027">
          <type>
            <id>OP</id>
          </type>
          <id>ope</id>
          <layout>var ope:OP;</layout>
        </var>
        <ml id="ID1413533419">fun nextArrival()=discrete(10,20);
          <layout>fun nextArrival()=discrete(10,20);</layout>
        </ml>
        <ml id="ID1412933107">val AllRequest= 1`(1,&quot;COL&quot;,&quot;WRITE&quot;,0)@0 
+++ 1`(2,&quot;OUR&quot;,&quot;WRITE&quot;,0)@0
+++ 1`(3,&quot;ED &quot;,&quot;WRITE&quot;,0)@0
+++ 1`(1,&quot; &quot;,&quot;READ&quot;,0)@0
+++ 1`(2,&quot; &quot;,&quot;READ&quot;,0)@0
+++ 2`(4,&quot;PET&quot;,&quot;WRITE&quot;,0)@0
+++ 1`(5,&quot;RI &quot;,&quot;WRITE&quot;,0)@0
+++ 1`(5,&quot; &quot;,&quot;READ&quot;,0)@0;
          <layout>val AllRequest= 1`(1,&quot;COL&quot;,&quot;WRITE&quot;,0)@0 
+++ 1`(2,&quot;OUR&quot;,&quot;WRITE&quot;,0)@0
+++ 1`(3,&quot;ED &quot;,&quot;WRITE&quot;,0)@0
+++ 1`(1,&quot; &quot;,&quot;READ&quot;,0)@0
+++ 1`(2,&quot; &quot;,&quot;READ&quot;,0)@0
+++ 2`(4,&quot;PET&quot;,&quot;WRITE&quot;,0)@0
+++ 1`(5,&quot;RI &quot;,&quot;WRITE&quot;,0)@0
+++ 1`(5,&quot; &quot;,&quot;READ&quot;,0)@0;</layout>
        </ml>
        <ml id="ID1413199826">val packetLength = 1;
          <layout>val packetLength = 1;</layout>
        </ml>
        <ml id="ID1413121002">val cSize=2;
          <layout>val cSize=2;</layout>
        </ml>
        <ml id="ID1412324075">val Wait=100;
          <layout>val Wait=100;</layout>
        </ml>
        <ml id="ID1412324491">fun check(n,k) = if(n&gt;k)
then n
else k;
          <layout>fun check(n,k) = if(n&gt;k)
then n
else k;</layout>
        </ml>
        <ml id="ID1412324695">fun wait() = discrete(10,100);
          <layout>fun wait() = discrete(10,100);</layout>
        </ml>
        <ml id="ID1412378238">fun check1(n,k) = if n=k
then k+1
else k;
          <layout>fun check1(n,k) = if n=k
then k+1
else k;</layout>
        </ml>
        <ml id="ID1412700604">fun success() = discrete(1,10)&lt;=9;
          <layout>fun success() = discrete(1,10)&lt;=9;</layout>
        </ml>
        <ml id="ID1412700304">fun success1(n,d) = if success()
then 1`(n,d)
else empty;
          <layout>fun success1(n,d) = if success()
then 1`(n,d)
else empty;</layout>
        </ml>
        <ml id="ID1413934252">fun success2(k) = if success()
then 1`k
else empty;
          <layout>fun success2(k) = if success()
then 1`k
else empty;</layout>
        </ml>
        <ml id="ID1412700443">fun transmit(n,k,d) = if n=k
then 1`d
else empty;
          <layout>fun transmit(n,k,d) = if n=k
then 1`d
else empty;</layout>
        </ml>
        <ml id="ID1413957043">fun transmit1(n,k) = if n&gt;k
then 1`k
else empty;
          <layout>fun transmit1(n,k) = if n&gt;k
then 1`k
else empty;</layout>
        </ml>
        <ml id="ID1413982067">fun read(req:REQUEST) = if #3(req)=&quot;READ&quot;
then 1`(#1(req))
else empty;
          <layout>fun read(req:REQUEST) = if #3(req)=&quot;READ&quot;
then 1`(#1(req))
else empty;</layout>
        </ml>
        <ml id="ID1413989611">fun write(req:REQUEST)= if #3(req)=&quot;WRITE&quot;
then 1`req
else empty;
          <layout>fun write(req:REQUEST)= if #3(req)=&quot;WRITE&quot;
then 1`req
else empty;</layout>
        </ml>
        <ml id="ID1413111015">fun length [] = 0
| length ( h :: t ) = 1+length t;
          <layout>fun length [] = 0
| length ( h :: t ) = 1+length t;</layout>
        </ml>
        <ml id="ID1415053514">fun cacheMember(req:REQUEST,[])=false
|  cacheMember(req,(n,d,k)::t)=if(#1(req))=n
then true
else cacheMember(req,t);
          <layout>fun cacheMember(req:REQUEST,[])=false
|  cacheMember(req,(n,d,k)::t)=if(#1(req))=n
then true
else cacheMember(req,t);</layout>
        </ml>
        <ml id="ID1414025198">fun store(req:REQUEST,cl:CacheList)
= if cacheMember(req,cl)
then cl
else (#1(req),#2(req),#4(req))::cl;
          <layout>fun store(req:REQUEST,cl:CacheList)
= if cacheMember(req,cl)
then cl
else (#1(req),#2(req),#4(req))::cl;</layout>
        </ml>
        <ml id="ID1412710482">fun member (k1,[]) = false
| member (k1,(k2,v2,k3)::t) =if k1=k2 
then true
else member (k1,t);
          <layout>fun member (k1,[]) = false
| member (k1,(k2,v2,k3)::t) =if k1=k2 
then true
else member (k1,t);</layout>
        </ml>
        <ml id="ID1415378598">fun member2((k,n,d),[])=false
| member2((k,n,d),(k1,n1,d1)::t)=if k=k1 
andalso n=n1 andalso d=d1
then true
else member2((k,n,d),t);
          <layout>fun member2((k,n,d),[])=false
| member2((k,n,d),(k1,n1,d1)::t)=if k=k1 
andalso n=n1 andalso d=d1
then true
else member2((k,n,d),t);</layout>
        </ml>
        <ml id="ID1415378667">fun remDup((k,n,d),sd)= if member2((k,n,d),sd)
then sd
else (k,n,d)::sd;
          <layout>fun remDup((k,n,d),sd)= if member2((k,n,d),sd)
then sd
else (k,n,d)::sd;</layout>
        </ml>
        <ml id="ID1413474652">fun insert((k,n,d),[])=[(k,n,d)]
| insert((k,n,d),(k1,n1,d1)::t)=if n&lt;=n1
then (k,n,d)::(k1,n1,d1)::t
else (k1,n1,d1)::insert((k,n,d),t);
          <layout>fun insert((k,n,d),[])=[(k,n,d)]
| insert((k,n,d),(k1,n1,d1)::t)=if n&lt;=n1
then (k,n,d)::(k1,n1,d1)::t
else (k1,n1,d1)::insert((k,n,d),t);</layout>
        </ml>
        <ml id="ID1413495202">fun insert1((n,d,k),[])=[(n,d,k)]
| insert1((n,d,k),(n1,d1,k1)::t)=if k&lt;=k1
then (n,d,k)::(n1,d1,k1)::t
else (n1,d1,k1)::insert1((n,d,k),t);
          <layout>fun insert1((n,d,k),[])=[(n,d,k)]
| insert1((n,d,k),(n1,d1,k1)::t)=if k&lt;=k1
then (n,d,k)::(n1,d1,k1)::t
else (n1,d1,k1)::insert1((n,d,k),t);</layout>
        </ml>
        <ml id="ID1415318449">fun insert3((k,n,d),[])=[(k,n,d)]
| insert3((k,n,d),(k1,n1,d1)::t)=if n&lt;n1
then (k,n,d)::(k1,n1,d1)::t
else (k1,n1,d1)::insert3((k,n,d),t);
          <layout>fun insert3((k,n,d),[])=[(k,n,d)]
| insert3((k,n,d),(k1,n1,d1)::t)=if n&lt;n1
then (k,n,d)::(k1,n1,d1)::t
else (k1,n1,d1)::insert3((k,n,d),t);</layout>
        </ml>
        <ml id="ID1413496216">fun sort[] = []
| sort ( (n,d,k)::t)= insert1((n,d,k),sort t);
          <layout>fun sort[] = []
| sort ( (n,d,k)::t)= insert1((n,d,k),sort t);</layout>
        </ml>
        <ml id="ID1415321012">fun sort1[]=[]
| sort1((k,n,d)::t) = insert3((k,n,d),sort1 t);
          <layout>fun sort1[]=[]
| sort1((k,n,d)::t) = insert3((k,n,d),sort1 t);</layout>
        </ml>
        <ml id="ID1413451428">fun member1(k1,[])=false
| member1 (k1,(k,k2,v2)::t)=if k1=k2
then true
else member1(k1,t);
          <layout>fun member1(k1,[])=false
| member1 (k1,(k,k2,v2)::t)=if k1=k2
then true
else member1(k1,t);</layout>
        </ml>
        <ml id="ID1413454973">fun recData(k,n1,d,rd)=if member1(n1,rd)
then rd
else insert((k,n1,d),rd);
          <layout>fun recData(k,n1,d,rd)=if member1(n1,rd)
then rd
else insert((k,n1,d),rd);</layout>
        </ml>
        <ml id="ID1415093602">fun checkDB(k,[])=false
| checkDB(k,Data(k1,k2,v)::t) = if k=k1
then true
else checkDB(k,t);
          <layout>fun checkDB(k,[])=false
| checkDB(k,Data(k1,k2,v)::t) = if k=k1
then true
else checkDB(k,t);</layout>
        </ml>
        <ml id="ID1415077092">fun recD1(k,Data(k1,k2,v)::t,rd,recData)=if k=k1
then recData(k1,k2,v,rd)
else recD1(k,t,rd,recData);
          <layout>fun recD1(k,Data(k1,k2,v)::t,rd,recData)=if k=k1
then recData(k1,k2,v,rd)
else recD1(k,t,rd,recData);</layout>
        </ml>
        <ml id="ID1415136698">fun found(k,pak,rd,recD1)=if checkDB(k,pak)
then recD1(k,pak,rd,recData)
else rd;
          <layout>fun found(k,pak,rd,recD1)=if checkDB(k,pak)
then recD1(k,pak,rd,recData)
else rd;</layout>
        </ml>
        <ml id="ID1415100892">fun notFound(k,pak)=if checkDB(k,pak)
then empty
else 1`k;
          <layout>fun notFound(k,pak)=if checkDB(k,pak)
then empty
else 1`k;</layout>
        </ml>
        <ml id="ID1413027540">fun retrieve(k1,[]) = &quot;NOT FOUND&quot;
| retrieve (k1,(k2,v2,k3)::t) = if k1=k2 
then v2 
else retrieve(k1,t);
          <layout>fun retrieve(k1,[]) = &quot;NOT FOUND&quot;
| retrieve (k1,(k2,v2,k3)::t) = if k1=k2 
then v2 
else retrieve(k1,t);</layout>
        </ml>
        <ml id="ID1412763746">fun cacheHit(member,retrieve,k,cl) = if member(k,cl)
then 1`retrieve(k,cl)
else empty;
          <layout>fun cacheHit(member,retrieve,k,cl) = if member(k,cl)
then 1`retrieve(k,cl)
else empty;</layout>
        </ml>
        <ml id="ID1412784027">fun cacheMis(member,k,cl)= if member(k,cl)
then empty
else 1`k;
          <layout>fun cacheMis(member,k,cl)= if member(k,cl)
then empty
else 1`k;</layout>
        </ml>
        <ml id="ID1413102149">fun SendTok(k1,k2,k3,k4) = if k3=&quot;WRITE&quot;
then 3`(k1,k2,k3,k4)
else 1`(k1,k2,k3,k4);
          <layout>fun SendTok(k1,k2,k3,k4) = if k3=&quot;WRITE&quot;
then 3`(k1,k2,k3,k4)
else 1`(k1,k2,k3,k4);</layout>
        </ml>
        <ml id="ID1413126212">fun updateLife(k,(k1,v1,k2)::t) = if k=k1 
then (k1,v1,k2+1) ::t
else updateLife(k,t);
          <layout>fun updateLife(k,(k1,v1,k2)::t) = if k=k1 
then (k1,v1,k2+1) ::t
else updateLife(k,t);</layout>
        </ml>
        <ml id="ID1413198609">fun SplitData(n,d)=
let
val p1 = packetLength;
fun splitdata (n,k,d) =
let
val d1 = String.size(d)
in
if d1&lt;=p1
then [(n,k,d)]
else (n,k, substring (d,0,p1))::
splitdata(n,k+1,substring(d,p1,d1-p1))
end;
in
splitdata(n,1,d)
end;
          <layout>fun SplitData(n,d)=
let
val p1 = packetLength;
fun splitdata (n,k,d) =
let
val d1 = String.size(d)
in
if d1&lt;=p1
then [(n,k,d)]
else (n,k, substring (d,0,p1))::
splitdata(n,k+1,substring(d,p1,d1-p1))
end;
in
splitdata(n,1,d)
end;</layout>
        </ml>
        <ml id="ID1413209830">fun Split(k,data) = 
( List.map
(fn (n,n1,d)=&gt;Data(n,n1,d))(SplitData(k,data)));
          <layout>fun Split(k,data) = 
( List.map
(fn (n,n1,d)=&gt;Data(n,n1,d))(SplitData(k,data)));</layout>
        </ml>
      </block>
    </globbox>
    <page id="ID6">
      <pageattr name="Main"/>
      <place id="ID1412757149">
        <posattr x="144.000000"
                 y="630.000000"/>
        <fillattr colour="White"
                  pattern=""
                  filled="false"/>
        <lineattr colour="Black"
                  thick="1"
                  type="Solid"/>
        <textattr colour="Black"
                  bold="false"/>
        <text>CacheMis1</text>
        <ellipse w="73.491961"
                 h="43.403216"/>
        <token x="-10.000000"
               y="0.000000"/>
        <marking x="-3.308650"
                 y="29.496694"
                 hidden="false">
          <snap snap_id="0"
                anchor.horizontal="3"
                anchor.vertical="2"/>
        </marking>
        <type id="ID1412760584">
          <posattr x="171.245981"
                   y="603.000000"/>
          <fillattr colour="White"
                    pattern="Solid"
                    filled="false"/>
          <lineattr colour="Black"
                    thick="0"
                    type="Solid"/>
          <textattr colour="Black"
                    bold="false"/>
          <text tool="CPN Tools"
                version="4.0.1">NO</text>
        </type>
        <initmark id="ID1415275372">
          <posattr x="204.000000"
                   y="655.000000"/>
          <fillattr colour="White"
                    pattern="Solid"
                    filled="false"/>
          <lineattr colour="Black"
                    thick="0"
                    type="Solid"/>
          <textattr colour="Black"
                    bold="false"/>
          <text tool="CPN Tools"
                version="4.0.1"/>
        </initmark>
      </place>
      <place id="ID1412757571">
        <posattr x="-18.000000"
                 y="168.000000"/>
        <fillattr colour="White"
                  pattern=""
                  filled="false"/>
        <lineattr colour="Black"
                  thick="1"
                  type="Solid"/>
        <textattr colour="Black"
                  bold="false"/>
        <text>CacheHit</text>
        <ellipse w="86.000000"
                 h="40.000000"/>
        <token x="-10.000000"
               y="0.000000"/>
        <marking x="0.000000"
                 y="0.000000"
                 hidden="false">
          <snap snap_id="0"
                anchor.horizontal="0"
                anchor.vertical="0"/>
        </marking>
        <type id="ID1413039373">
          <posattr x="10.000000"
                   y="141.000000"/>
          <fillattr colour="White"
                    pattern="Solid"
                    filled="false"/>
          <lineattr colour="Black"
                    thick="0"
                    type="Solid"/>
          <textattr colour="Black"
                    bold="false"/>
          <text tool="CPN Tools"
                version="4.0.1">DATA</text>
        </type>
        <initmark id="ID1412757573">
          <posattr x="47.000000"
                   y="191.000000"/>
          <fillattr colour="White"
                    pattern="Solid"
                    filled="false"/>
          <lineattr colour="Black"
                    thick="0"
                    type="Solid"/>
          <textattr colour="Black"
                    bold="false"/>
          <text tool="CPN Tools"
                version="4.0.1"/>
        </initmark>
      </place>
      <place id="ID1412899640">
        <posattr x="600.000000"
                 y="168.000000"/>
        <fillattr colour="White"
                  pattern=""
                  filled="false"/>
        <lineattr colour="Black"
                  thick="1"
                  type="Solid"/>
        <textattr colour="Black"
                  bold="false"/>
        <text>Request</text>
        <ellipse w="143.334333"
                 h="53.898379"/>
        <token x="-12.623515"
               y="15.193908"/>
        <marking x="-1.000000"
                 y="0.000000"
                 hidden="false">
          <snap snap_id="2"
                anchor.horizontal="1"
                anchor.vertical="3"/>
        </marking>
        <type id="ID1412899641">
          <posattr x="571.000000"
                   y="130.050811"/>
          <fillattr colour="White"
                    pattern="Solid"
                    filled="false"/>
          <lineattr colour="Black"
                    thick="0"
                    type="Solid"/>
          <textattr colour="Black"
                    bold="false"/>
          <text tool="CPN Tools"
                version="4.0.1">REQUEST</text>
        </type>
        <initmark id="ID1412899642">
          <posattr x="567.000000"
                   y="205.949189"/>
          <fillattr colour="White"
                    pattern="Solid"
                    filled="false"/>
          <lineattr colour="Black"
                    thick="0"
                    type="Solid"/>
          <textattr colour="Black"
                    bold="false"/>
          <text tool="CPN Tools"
                version="4.0.1">AllRequest</text>
        </initmark>
      </place>
      <place id="ID1412990860">
        <posattr x="281.000000"
                 y="84.000000"/>
        <fillattr colour="White"
                  pattern=""
                  filled="false"/>
        <lineattr colour="Black"
                  thick="1"
                  type="Solid"/>
        <textattr colour="Black"
                  bold="false"/>
        <text>Check
Cache</text>
        <ellipse w="72.638033"
                 h="59.859766"/>
        <token x="-10.000000"
               y="0.000000"/>
        <marking x="0.000000"
                 y="0.000000"
                 hidden="false">
          <snap snap_id="0"
                anchor.horizontal="0"
                anchor.vertical="0"/>
        </marking>
        <type id="ID1412990861">
          <posattr x="318.500000"
                   y="53.000000"/>
          <fillattr colour="White"
                    pattern="Solid"
                    filled="false"/>
          <lineattr colour="Black"
                    thick="0"
                    type="Solid"/>
          <textattr colour="Black"
                    bold="false"/>
          <text tool="CPN Tools"
                version="4.0.1">NO</text>
        </type>
        <initmark id="ID1412990862">
          <posattr x="341.000000"
                   y="114.000000"/>
          <fillattr colour="White"
                    pattern="Solid"
                    filled="false"/>
          <lineattr colour="Black"
                    thick="0"
                    type="Solid"/>
          <textattr colour="Black"
                    bold="false"/>
          <text tool="CPN Tools"
                version="4.0.1"/>
        </initmark>
      </place>
      <place id="ID1413105810">
        <posattr x="273.000000"
                 y="252.000000"/>
        <fillattr colour="White"
                  pattern=""
                  filled="false"/>
        <lineattr colour="Black"
                  thick="1"
                  type="Solid"/>
        <textattr colour="Black"
                  bold="false"/>
        <text>Send
to
Cache</text>
        <ellipse w="73.612862"
                 h="50.209647"/>
        <token x="-10.000000"
               y="0.000000"/>
        <marking x="0.000000"
                 y="0.000000"
                 hidden="false">
          <snap snap_id="0"
                anchor.horizontal="0"
                anchor.vertical="0"/>
        </marking>
        <type id="ID1413140615">
          <posattr x="322.000000"
                   y="218.000000"/>
          <fillattr colour="White"
                    pattern="Solid"
                    filled="false"/>
          <lineattr colour="Black"
                    thick="0"
                    type="Solid"/>
          <textattr colour="Black"
                    bold="false"/>
          <text tool="CPN Tools"
                version="4.0.1">REQUEST</text>
        </type>
        <initmark id="ID1413105812">
          <posattr x="333.000000"
                   y="279.000000"/>
          <fillattr colour="White"
                    pattern="Solid"
                    filled="false"/>
          <lineattr colour="Black"
                    thick="0"
                    type="Solid"/>
          <textattr colour="Black"
                    bold="false"/>
          <text tool="CPN Tools"
                version="4.0.1"/>
        </initmark>
      </place>
      <place id="ID1413177457">
        <posattr x="306.000000"
                 y="351.000000"/>
        <fillattr colour="White"
                  pattern=""
                  filled="false"/>
        <lineattr colour="Black"
                  thick="1"
                  type="Solid"/>
        <textattr colour="Black"
                  bold="false"/>
        <text>Split
&amp;
Distribute</text>
        <ellipse w="76.000956"
                 h="66.663390"/>
        <token x="-10.000000"
               y="0.000000"/>
        <marking x="-21.091590"
                 y="-24.997440"
                 hidden="false">
          <snap snap_id="0"
                anchor.horizontal="1"
                anchor.vertical="1"/>
        </marking>
        <type id="ID1413177458">
          <posattr x="353.000000"
                   y="317.000000"/>
          <fillattr colour="White"
                    pattern="Solid"
                    filled="false"/>
          <lineattr colour="Black"
                    thick="0"
                    type="Solid"/>
          <textattr colour="Black"
                    bold="false"/>
          <text tool="CPN Tools"
                version="4.0.1">cache</text>
        </type>
        <initmark id="ID1413189372">
          <posattr x="367.000000"
                   y="384.000000"/>
          <fillattr colour="White"
                    pattern="Solid"
                    filled="false"/>
          <lineattr colour="Black"
                    thick="0"
                    type="Solid"/>
          <textattr colour="Black"
                    bold="false"/>
          <text tool="CPN Tools"
                version="4.0.1"/>
        </initmark>
      </place>
      <place id="ID1413203530">
        <posattr x="649.000000"
                 y="351.000000"/>
        <fillattr colour="White"
                  pattern=""
                  filled="false"/>
        <lineattr colour="Black"
                  thick="1"
                  type="Solid"/>
        <textattr colour="Black"
                  bold="false"/>
        <text>Distribute</text>
        <ellipse w="155.034719"
                 h="43.403216"/>
        <token x="-10.000000"
               y="0.000000"/>
        <marking x="-10.209647"
                 y="41.689390"
                 hidden="false">
          <snap snap_id="0"
                anchor.horizontal="2"
                anchor.vertical="2"/>
        </marking>
        <type id="ID1413203531">
          <posattr x="625.000000"
                   y="318.298392"/>
          <fillattr colour="White"
                    pattern="Solid"
                    filled="false"/>
          <lineattr colour="Black"
                    thick="0"
                    type="Solid"/>
          <textattr colour="Black"
                    bold="false"/>
          <text tool="CPN Tools"
                version="4.0.1">PACKET</text>
        </type>
        <initmark id="ID1413203532">
          <posattr x="738.000000"
                   y="376.000000"/>
          <fillattr colour="White"
                    pattern="Solid"
                    filled="false"/>
          <lineattr colour="Black"
                    thick="0"
                    type="Solid"/>
          <textattr colour="Black"
                    bold="false"/>
          <text tool="CPN Tools"
                version="4.0.1"/>
        </initmark>
      </place>
      <place id="ID1413346789">
        <posattr x="-294.000000"
                 y="378.000000"/>
        <fillattr colour="White"
                  pattern=""
                  filled="false"/>
        <lineattr colour="Black"
                  thick="1"
                  type="Solid"/>
        <textattr colour="Black"
                  bold="false"/>
        <text>Reconstruct
Data</text>
        <ellipse w="156.066950"
                 h="55.314470"/>
        <token x="-33.033475"
               y="22.000000"/>
        <marking x="-21.705787"
                 y="25.319400"
                 hidden="false">
          <snap snap_id="0"
                anchor.horizontal="1"
                anchor.vertical="2"/>
        </marking>
        <type id="ID1413346790">
          <posattr x="-209.000000"
                   y="348.000000"/>
          <fillattr colour="White"
                    pattern="Solid"
                    filled="false"/>
          <lineattr colour="Black"
                    thick="0"
                    type="Solid"/>
          <textattr colour="Black"
                    bold="false"/>
          <text tool="CPN Tools"
                version="4.0.1">RecData</text>
        </type>
        <initmark id="ID1413400856">
          <posattr x="-353.508306"
                   y="411.000000"/>
          <fillattr colour="White"
                    pattern="Solid"
                    filled="false"/>
          <lineattr colour="Black"
                    thick="0"
                    type="Solid"/>
          <textattr colour="Black"
                    bold="false"/>
          <text tool="CPN Tools"
                version="4.0.1">[(0,100,&quot; &quot;)]</text>
        </initmark>
      </place>
      <place id="ID1414785079">
        <posattr x="725.000000"
                 y="725.000000"/>
        <fillattr colour="White"
                  pattern=""
                  filled="false"/>
        <lineattr colour="Black"
                  thick="1"
                  type="Solid"/>
        <textattr colour="Black"
                  bold="false"/>
        <text>b</text>
        <ellipse w="60.000000"
                 h="40.000000"/>
        <token x="-10.000000"
               y="0.000000"/>
        <marking x="0.000000"
                 y="0.000000"
                 hidden="false">
          <snap snap_id="0"
                anchor.horizontal="0"
                anchor.vertical="0"/>
        </marking>
        <type id="ID1414785080">
          <posattr x="758.500000"
                   y="701.000000"/>
          <fillattr colour="White"
                    pattern="Solid"
                    filled="false"/>
          <lineattr colour="Black"
                    thick="0"
                    type="Solid"/>
          <textattr colour="Black"
                    bold="false"/>
          <text tool="CPN Tools"
                version="4.0.1">NO</text>
        </type>
        <initmark id="ID1414785081">
          <posattr x="781.000000"
                   y="748.000000"/>
          <fillattr colour="White"
                    pattern="Solid"
                    filled="false"/>
          <lineattr colour="Black"
                    thick="0"
                    type="Solid"/>
          <textattr colour="Black"
                    bold="false"/>
          <text tool="CPN Tools"
                version="4.0.1"/>
        </initmark>
      </place>
      <place id="ID1414785288">
        <posattr x="736.000000"
                 y="546.000000"/>
        <fillattr colour="White"
                  pattern=""
                  filled="false"/>
        <lineattr colour="Black"
                  thick="1"
                  type="Solid"/>
        <textattr colour="Black"
                  bold="false"/>
        <text>a</text>
        <ellipse w="60.000000"
                 h="40.000000"/>
        <token x="-10.000000"
               y="0.000000"/>
        <marking x="0.000000"
                 y="0.000000"
                 hidden="false">
          <snap snap_id="0"
                anchor.horizontal="0"
                anchor.vertical="0"/>
        </marking>
        <type id="ID1414785289">
          <posattr x="769.500000"
                   y="522.000000"/>
          <fillattr colour="White"
                    pattern="Solid"
                    filled="false"/>
          <lineattr colour="Black"
                    thick="0"
                    type="Solid"/>
          <textattr colour="Black"
                    bold="false"/>
          <text tool="CPN Tools"
                version="4.0.1">NO</text>
        </type>
        <initmark id="ID1414785290">
          <posattr x="792.000000"
                   y="569.000000"/>
          <fillattr colour="White"
                    pattern="Solid"
                    filled="false"/>
          <lineattr colour="Black"
                    thick="0"
                    type="Solid"/>
          <textattr colour="Black"
                    bold="false"/>
          <text tool="CPN Tools"
                version="4.0.1"/>
        </initmark>
      </place>
      <place id="ID1414785500">
        <posattr x="724.000000"
                 y="898.000000"/>
        <fillattr colour="White"
                  pattern=""
                  filled="false"/>
        <lineattr colour="Black"
                  thick="1"
                  type="Solid"/>
        <textattr colour="Black"
                  bold="false"/>
        <text>c</text>
        <ellipse w="60.000000"
                 h="40.000000"/>
        <token x="-10.000000"
               y="0.000000"/>
        <marking x="0.000000"
                 y="0.000000"
                 hidden="false">
          <snap snap_id="0"
                anchor.horizontal="0"
                anchor.vertical="0"/>
        </marking>
        <type id="ID1414785501">
          <posattr x="757.500000"
                   y="874.000000"/>
          <fillattr colour="White"
                    pattern="Solid"
                    filled="false"/>
          <lineattr colour="Black"
                    thick="0"
                    type="Solid"/>
          <textattr colour="Black"
                    bold="false"/>
          <text tool="CPN Tools"
                version="4.0.1">NO</text>
        </type>
        <initmark id="ID1414785502">
          <posattr x="780.000000"
                   y="921.000000"/>
          <fillattr colour="White"
                    pattern="Solid"
                    filled="false"/>
          <lineattr colour="Black"
                    thick="0"
                    type="Solid"/>
          <textattr colour="Black"
                    bold="false"/>
          <text tool="CPN Tools"
                version="4.0.1"/>
        </initmark>
      </place>
      <place id="ID1414799692">
        <posattr x="1066.000000"
                 y="840.000000"/>
        <fillattr colour="White"
                  pattern=""
                  filled="false"/>
        <lineattr colour="Black"
                  thick="1"
                  type="Solid"/>
        <textattr colour="Black"
                  bold="false"/>
        <text>Not
Found</text>
        <ellipse w="82.800078"
                 h="76.100123"/>
        <token x="-10.000000"
               y="0.000000"/>
        <marking x="0.000000"
                 y="0.000000"
                 hidden="false">
          <snap snap_id="0"
                anchor.horizontal="0"
                anchor.vertical="0"/>
        </marking>
        <type id="ID1414799693">
          <posattr x="1107.000000"
                   y="803.000000"/>
          <fillattr colour="White"
                    pattern="Solid"
                    filled="false"/>
          <lineattr colour="Black"
                    thick="0"
                    type="Solid"/>
          <textattr colour="Black"
                    bold="false"/>
          <text tool="CPN Tools"
                version="4.0.1">ND</text>
        </type>
        <initmark id="ID1415138573">
          <posattr x="1130.000000"
                   y="876.000000"/>
          <fillattr colour="White"
                    pattern="Solid"
                    filled="false"/>
          <lineattr colour="Black"
                    thick="0"
                    type="Solid"/>
          <textattr colour="Black"
                    bold="false"/>
          <text tool="CPN Tools"
                version="4.0.1"/>
        </initmark>
      </place>
      <place id="ID1414827770">
        <posattr x="101.000000"
                 y="820.000000"/>
        <fillattr colour="White"
                  pattern=""
                  filled="false"/>
        <lineattr colour="Black"
                  thick="1"
                  type="Solid"/>
        <textattr colour="Black"
                  bold="false"/>
        <text>CacheMis2</text>
        <ellipse w="73.491961"
                 h="43.403216"/>
        <token x="-10.000000"
               y="0.000000"/>
        <marking x="-14.000000"
                 y="13.000000"
                 hidden="false">
          <snap snap_id="3"
                anchor.horizontal="1"
                anchor.vertical="2"/>
        </marking>
        <type id="ID1414827771">
          <posattr x="128.245981"
                   y="793.000000"/>
          <fillattr colour="White"
                    pattern="Solid"
                    filled="false"/>
          <lineattr colour="Black"
                    thick="0"
                    type="Solid"/>
          <textattr colour="Black"
                    bold="false"/>
          <text tool="CPN Tools"
                version="4.0.1">NO</text>
        </type>
        <initmark id="ID1415275465">
          <posattr x="161.000000"
                   y="845.000000"/>
          <fillattr colour="White"
                    pattern="Solid"
                    filled="false"/>
          <lineattr colour="Black"
                    thick="0"
                    type="Solid"/>
          <textattr colour="Black"
                    bold="false"/>
          <text tool="CPN Tools"
                version="4.0.1"/>
        </initmark>
      </place>
      <place id="ID1414828172">
        <posattr x="42.000000"
                 y="1025.000000"/>
        <fillattr colour="White"
                  pattern=""
                  filled="false"/>
        <lineattr colour="Black"
                  thick="1"
                  type="Solid"/>
        <textattr colour="Black"
                  bold="false"/>
        <text>CacheMis3</text>
        <ellipse w="80.976219"
                 h="43.403216"/>
        <token x="-10.000000"
               y="0.000000"/>
        <marking x="-14.000000"
                 y="13.000000"
                 hidden="false">
          <snap snap_id="3"
                anchor.horizontal="1"
                anchor.vertical="2"/>
        </marking>
        <type id="ID1414828173">
          <posattr x="82.500000"
                   y="999.000000"/>
          <fillattr colour="White"
                    pattern="Solid"
                    filled="false"/>
          <lineattr colour="Black"
                    thick="0"
                    type="Solid"/>
          <textattr colour="Black"
                    bold="false"/>
          <text tool="CPN Tools"
                version="4.0.1">NO</text>
        </type>
        <initmark id="ID1415275570">
          <posattr x="105.000000"
                   y="1050.000000"/>
          <fillattr colour="White"
                    pattern="Solid"
                    filled="false"/>
          <lineattr colour="Black"
                    thick="0"
                    type="Solid"/>
          <textattr colour="Black"
                    bold="false"/>
          <text tool="CPN Tools"
                version="4.0.1"/>
        </initmark>
      </place>
      <place id="ID1415055400">
        <posattr x="144.000000"
                 y="-57.000000"/>
        <fillattr colour="White"
                  pattern=""
                  filled="false"/>
        <lineattr colour="Black"
                  thick="1"
                  type="Solid"/>
        <textattr colour="Black"
                  bold="false"/>
        <text>Already
Exist In
Cache</text>
        <ellipse w="70.374369"
                 h="60.310420"/>
        <token x="-10.000000"
               y="0.000000"/>
        <marking x="0.000000"
                 y="0.000000"
                 hidden="false">
          <snap snap_id="0"
                anchor.horizontal="0"
                anchor.vertical="0"/>
        </marking>
        <type id="ID1415055401">
          <posattr x="187.000000"
                   y="-88.000000"/>
          <fillattr colour="White"
                    pattern="Solid"
                    filled="false"/>
          <lineattr colour="Black"
                    thick="0"
                    type="Solid"/>
          <textattr colour="Black"
                    bold="false"/>
          <text tool="CPN Tools"
                version="4.0.1">DATA</text>
        </type>
        <initmark id="ID1415055402">
          <posattr x="203.000000"
                   y="-25.000000"/>
          <fillattr colour="White"
                    pattern="Solid"
                    filled="false"/>
          <lineattr colour="Black"
                    thick="0"
                    type="Solid"/>
          <textattr colour="Black"
                    bold="false"/>
          <text tool="CPN Tools"
                version="4.0.1"/>
        </initmark>
      </place>
      <place id="ID1415298533">
        <posattr x="-446.000000"
                 y="222.000000"/>
        <fillattr colour="White"
                  pattern=""
                  filled="false"/>
        <lineattr colour="Black"
                  thick="1"
                  type="Solid"/>
        <textattr colour="Black"
                  bold="false"/>
        <text>KEY</text>
        <ellipse w="179.748126"
                 h="40.000000"/>
        <token x="-10.000000"
               y="0.000000"/>
        <marking x="0.000000"
                 y="0.000000"
                 hidden="false">
          <snap snap_id="0"
                anchor.horizontal="0"
                anchor.vertical="0"/>
        </marking>
        <type id="ID1415298534">
          <posattr x="-369.500000"
                   y="198.000000"/>
          <fillattr colour="White"
                    pattern="Solid"
                    filled="false"/>
          <lineattr colour="Black"
                    thick="0"
                    type="Solid"/>
          <textattr colour="Black"
                    bold="false"/>
          <text tool="CPN Tools"
                version="4.0.1">NO</text>
        </type>
        <initmark id="ID1415298535">
          <posattr x="-347.000000"
                   y="245.000000"/>
          <fillattr colour="White"
                    pattern="Solid"
                    filled="false"/>
          <lineattr colour="Black"
                    thick="0"
                    type="Solid"/>
          <textattr colour="Black"
                    bold="false"/>
          <text tool="CPN Tools"
                version="4.0.1"/>
        </initmark>
      </place>
      <place id="ID1415394775">
        <posattr x="-168.000000"
                 y="168.000000"/>
        <fillattr colour="White"
                  pattern=""
                  filled="false"/>
        <lineattr colour="Black"
                  thick="1"
                  type="Solid"/>
        <textattr colour="Black"
                  bold="false"/>
        <text>Y</text>
        <ellipse w="60.000000"
                 h="40.000000"/>
        <token x="-10.000000"
               y="0.000000"/>
        <marking x="0.000000"
                 y="0.000000"
                 hidden="false">
          <snap snap_id="0"
                anchor.horizontal="0"
                anchor.vertical="0"/>
        </marking>
        <type id="ID1415394776">
          <posattr x="-134.000000"
                   y="144.000000"/>
          <fillattr colour="White"
                    pattern="Solid"
                    filled="false"/>
          <lineattr colour="Black"
                    thick="0"
                    type="Solid"/>
          <textattr colour="Black"
                    bold="false"/>
          <text tool="CPN Tools"
                version="4.0.1">ND</text>
        </type>
        <initmark id="ID1415394777">
          <posattr x="-111.000000"
                   y="191.000000"/>
          <fillattr colour="White"
                    pattern="Solid"
                    filled="false"/>
          <lineattr colour="Black"
                    thick="0"
                    type="Solid"/>
          <textattr colour="Black"
                    bold="false"/>
          <text tool="CPN Tools"
                version="4.0.1"/>
        </initmark>
      </place>
      <place id="ID1415399700">
        <posattr x="294.000000"
                 y="530.000000"/>
        <fillattr colour="White"
                  pattern=""
                  filled="false"/>
        <lineattr colour="Black"
                  thick="1"
                  type="Solid"/>
        <textattr colour="Black"
                  bold="false"/>
        <text>Next
Key</text>
        <ellipse w="60.000000"
                 h="40.000000"/>
        <token x="-10.000000"
               y="0.000000"/>
        <marking x="0.000000"
                 y="0.000000"
                 hidden="false">
          <snap snap_id="0"
                anchor.horizontal="0"
                anchor.vertical="0"/>
        </marking>
        <type id="ID1415399701">
          <posattr x="334.000000"
                   y="506.000000"/>
          <fillattr colour="White"
                    pattern="Solid"
                    filled="false"/>
          <lineattr colour="Black"
                    thick="0"
                    type="Solid"/>
          <textattr colour="Black"
                    bold="false"/>
          <text tool="CPN Tools"
                version="4.0.1">DATA</text>
        </type>
        <initmark id="ID1415399702">
          <posattr x="324.000000"
                   y="553.000000"/>
          <fillattr colour="White"
                    pattern="Solid"
                    filled="false"/>
          <lineattr colour="Black"
                    thick="0"
                    type="Solid"/>
          <textattr colour="Black"
                    bold="false"/>
          <text tool="CPN Tools"
                version="4.0.1">&quot;&quot;</text>
        </initmark>
      </place>
      <place id="ID1415400704">
        <posattr x="294.000000"
                 y="746.000000"/>
        <fillattr colour="White"
                  pattern=""
                  filled="false"/>
        <lineattr colour="Black"
                  thick="1"
                  type="Solid"/>
        <textattr colour="Black"
                  bold="false"/>
        <text>Next
Key2</text>
        <ellipse w="60.000000"
                 h="40.000000"/>
        <token x="-10.000000"
               y="0.000000"/>
        <marking x="0.000000"
                 y="0.000000"
                 hidden="false">
          <snap snap_id="0"
                anchor.horizontal="0"
                anchor.vertical="0"/>
        </marking>
        <type id="ID1415400705">
          <posattr x="334.000000"
                   y="722.000000"/>
          <fillattr colour="White"
                    pattern="Solid"
                    filled="false"/>
          <lineattr colour="Black"
                    thick="0"
                    type="Solid"/>
          <textattr colour="Black"
                    bold="false"/>
          <text tool="CPN Tools"
                version="4.0.1">DATA</text>
        </type>
        <initmark id="ID1415400706">
          <posattr x="324.000000"
                   y="769.000000"/>
          <fillattr colour="White"
                    pattern="Solid"
                    filled="false"/>
          <lineattr colour="Black"
                    thick="0"
                    type="Solid"/>
          <textattr colour="Black"
                    bold="false"/>
          <text tool="CPN Tools"
                version="4.0.1">&quot;&quot;</text>
        </initmark>
      </place>
      <place id="ID1415400985">
        <posattr x="294.000000"
                 y="924.000000"/>
        <fillattr colour="White"
                  pattern=""
                  filled="false"/>
        <lineattr colour="Black"
                  thick="1"
                  type="Solid"/>
        <textattr colour="Black"
                  bold="false"/>
        <text>Next
Key 3</text>
        <ellipse w="60.000000"
                 h="40.000000"/>
        <token x="-10.000000"
               y="0.000000"/>
        <marking x="-14.000000"
                 y="0.000000"
                 hidden="false">
          <snap snap_id="1"
                anchor.horizontal="1"
                anchor.vertical="3"/>
        </marking>
        <type id="ID1415400986">
          <posattr x="334.000000"
                   y="900.000000"/>
          <fillattr colour="White"
                    pattern="Solid"
                    filled="false"/>
          <lineattr colour="Black"
                    thick="0"
                    type="Solid"/>
          <textattr colour="Black"
                    bold="false"/>
          <text tool="CPN Tools"
                version="4.0.1">DATA</text>
        </type>
        <initmark id="ID1415400987">
          <posattr x="324.000000"
                   y="947.000000"/>
          <fillattr colour="White"
                    pattern="Solid"
                    filled="false"/>
          <lineattr colour="Black"
                    thick="0"
                    type="Solid"/>
          <textattr colour="Black"
                    bold="false"/>
          <text tool="CPN Tools"
                version="4.0.1">&quot;&quot;</text>
        </initmark>
      </place>
      <place id="ID1412385040">
        <posattr x="-18.000000"
                 y="-59.000000"/>
        <fillattr colour="White"
                  pattern=""
                  filled="false"/>
        <lineattr colour="Black"
                  thick="1"
                  type="Solid"/>
        <textattr colour="Black"
                  bold="false"/>
        <text>Response</text>
        <ellipse w="70.790862"
                 h="58.000000"/>
        <token x="8.000000"
               y="-2.000000"/>
        <marking x="0.000000"
                 y="0.000000"
                 hidden="false">
          <snap snap_id="0"
                anchor.horizontal="0"
                anchor.vertical="0"/>
        </marking>
        <type id="ID1412385041">
          <posattr x="25.000000"
                   y="-89.000000"/>
          <fillattr colour="White"
                    pattern="Solid"
                    filled="false"/>
          <lineattr colour="Black"
                    thick="0"
                    type="Solid"/>
          <textattr colour="Black"
                    bold="false"/>
          <text tool="CPN Tools"
                version="4.0.1">DATA</text>
        </type>
        <initmark id="ID1415168291">
          <posattr x="41.000000"
                   y="-28.000000"/>
          <fillattr colour="White"
                    pattern="Solid"
                    filled="false"/>
          <lineattr colour="Black"
                    thick="0"
                    type="Solid"/>
          <textattr colour="Black"
                    bold="false"/>
          <text tool="CPN Tools"
                version="4.0.1"/>
        </initmark>
      </place>
      <trans id="ID1412973628"
             explicit="false">
        <posattr x="389.000000"
                 y="168.000000"/>
        <fillattr colour="White"
                  pattern=""
                  filled="false"/>
        <lineattr colour="Black"
                  thick="1"
                  type="solid"/>
        <textattr colour="Black"
                  bold="false"/>
        <text>Check
Request</text>
        <box w="82.567916"
             h="51.283958"/>
        <binding x="7.200000"
                 y="-3.000000"/>
        <cond id="ID1412973629">
          <posattr x="338.716042"
                   y="204.641979"/>
          <fillattr colour="White"
                    pattern="Solid"
                    filled="false"/>
          <lineattr colour="Black"
                    thick="0"
                    type="Solid"/>
          <textattr colour="Black"
                    bold="false"/>
          <text tool="CPN Tools"
                version="4.0.1"/>
        </cond>
        <time id="ID1414745922">
          <posattr x="463.283958"
                   y="204.641979"/>
          <fillattr colour="White"
                    pattern="Solid"
                    filled="false"/>
          <lineattr colour="Black"
                    thick="0"
                    type="Solid"/>
          <textattr colour="Black"
                    bold="false"/>
          <text tool="CPN Tools"
                version="4.0.1">@+wait()</text>
        </time>
        <code id="ID1412973631">
          <posattr x="464.783958"
                   y="110.358021"/>
          <fillattr colour="White"
                    pattern="Solid"
                    filled="false"/>
          <lineattr colour="Black"
                    thick="0"
                    type="Solid"/>
          <textattr colour="Black"
                    bold="false"/>
          <text tool="CPN Tools"
                version="4.0.1"/>
        </code>
        <priority id="ID1412973633">
          <posattr x="309.716042"
                   y="131.358021"/>
          <fillattr colour="White"
                    pattern="Solid"
                    filled="false"/>
          <lineattr colour="Black"
                    thick="0"
                    type="Solid"/>
          <textattr colour="Black"
                    bold="false"/>
          <text tool="CPN Tools"
                version="4.0.1"/>
        </priority>
      </trans>
      <trans id="ID1414796577"
             explicit="false">
        <posattr x="860.000000"
                 y="840.000000"/>
        <fillattr colour="White"
                  pattern=""
                  filled="false"/>
        <lineattr colour="Black"
                  thick="1"
                  type="solid"/>
        <textattr colour="Black"
                  bold="false"/>
        <text>Not
Found</text>
        <box w="60.000000"
             h="107.767210"/>
        <binding x="7.200000"
                 y="-3.000000"/>
        <cond id="ID1414797944">
          <posattr x="860.000000"
                   y="904.883605"/>
          <fillattr colour="White"
                    pattern="Solid"
                    filled="false"/>
          <lineattr colour="Black"
                    thick="0"
                    type="Solid"/>
          <textattr colour="Black"
                    bold="false"/>
          <text tool="CPN Tools"
                version="4.0.1">[X1=X3 andalso X1=X2]</text>
        </cond>
        <time id="ID1414796579">
          <posattr x="904.500000"
                   y="904.883605"/>
          <fillattr colour="White"
                    pattern="Solid"
                    filled="false"/>
          <lineattr colour="Black"
                    thick="0"
                    type="Solid"/>
          <textattr colour="Black"
                    bold="false"/>
          <text tool="CPN Tools"
                version="4.0.1"/>
        </time>
        <code id="ID1414796580">
          <posattr x="924.500000"
                   y="754.116395"/>
          <fillattr colour="White"
                    pattern="Solid"
                    filled="false"/>
          <lineattr colour="Black"
                    thick="0"
                    type="Solid"/>
          <textattr colour="Black"
                    bold="false"/>
          <text tool="CPN Tools"
                version="4.0.1"/>
        </code>
        <priority id="ID1414796582">
          <posattr x="792.000000"
                   y="775.116395"/>
          <fillattr colour="White"
                    pattern="Solid"
                    filled="false"/>
          <lineattr colour="Black"
                    thick="0"
                    type="Solid"/>
          <textattr colour="Black"
                    bold="false"/>
          <text tool="CPN Tools"
                version="4.0.1"/>
        </priority>
      </trans>
      <trans id="ID1415369371"
             explicit="false">
        <posattr x="-570.000000"
                 y="126.000000"/>
        <fillattr colour="White"
                  pattern=""
                  filled="false"/>
        <lineattr colour="Black"
                  thick="1"
                  type="solid"/>
        <textattr colour="Black"
                  bold="false"/>
        <text>Remove
Key</text>
        <box w="92.182891"
             h="43.874756"/>
        <binding x="7.200000"
                 y="-3.000000"/>
        <cond id="ID1415369372">
          <posattr x="-601.000000"
                   y="161.000000"/>
          <fillattr colour="White"
                    pattern="Solid"
                    filled="false"/>
          <lineattr colour="Black"
                    thick="0"
                    type="Solid"/>
          <textattr colour="Black"
                    bold="false"/>
          <text tool="CPN Tools"
                version="4.0.1">[X1=k]</text>
        </cond>
        <time id="ID1415369373">
          <posattr x="-509.408555"
                   y="158.937378"/>
          <fillattr colour="White"
                    pattern="Solid"
                    filled="false"/>
          <lineattr colour="Black"
                    thick="0"
                    type="Solid"/>
          <textattr colour="Black"
                    bold="false"/>
          <text tool="CPN Tools"
                version="4.0.1"/>
        </time>
        <code id="ID1415369374">
          <posattr x="-489.408555"
                   y="72.062622"/>
          <fillattr colour="White"
                    pattern="Solid"
                    filled="false"/>
          <lineattr colour="Black"
                    thick="0"
                    type="Solid"/>
          <textattr colour="Black"
                    bold="false"/>
          <text tool="CPN Tools"
                version="4.0.1"/>
        </code>
        <priority id="ID1415369376">
          <posattr x="-654.091445"
                   y="93.062622"/>
          <fillattr colour="White"
                    pattern="Solid"
                    filled="false"/>
          <lineattr colour="Black"
                    thick="0"
                    type="Solid"/>
          <textattr colour="Black"
                    bold="false"/>
          <text tool="CPN Tools"
                version="4.0.1"/>
        </priority>
      </trans>
      <trans id="ID1415439923"
             explicit="false">
        <posattr x="-18.000000"
                 y="66.000000"/>
        <fillattr colour="White"
                  pattern=""
                  filled="false"/>
        <lineattr colour="Black"
                  thick="1"
                  type="solid"/>
        <textattr colour="Black"
                  bold="false"/>
        <text>Network</text>
        <box w="129.047468"
             h="70.642328"/>
        <subst subpage="ID1415439935"
               portsock="(ID1415440109,ID1412385040)(ID1415440114,ID1412757571)(ID1415440119,ID1415394775)">
          <subpageinfo id="ID1415440246"
                       name="Network">
            <posattr x="-18.000000"
                     y="26.678836"/>
            <fillattr colour="White"
                      pattern="Solid"
                      filled="false"/>
            <lineattr colour="Black"
                      thick="0"
                      type="Solid"/>
            <textattr colour="Black"
                      bold="false"/>
          </subpageinfo>
        </subst>
        <binding x="7.200000"
                 y="-3.000000"/>
        <cond id="ID1415439924">
          <posattr x="-91.523734"
                   y="112.321164"/>
          <fillattr colour="White"
                    pattern="Solid"
                    filled="false"/>
          <lineattr colour="Black"
                    thick="0"
                    type="Solid"/>
          <textattr colour="Black"
                    bold="false"/>
          <text tool="CPN Tools"
                version="4.0.1"/>
        </cond>
        <time id="ID1415439925">
          <posattr x="61.023734"
                   y="112.321164"/>
          <fillattr colour="White"
                    pattern="Solid"
                    filled="false"/>
          <lineattr colour="Black"
                    thick="0"
                    type="Solid"/>
          <textattr colour="Black"
                    bold="false"/>
          <text tool="CPN Tools"
                version="4.0.1"/>
        </time>
        <code id="ID1415439926">
          <posattr x="81.023734"
                   y="-1.321164"/>
          <fillattr colour="White"
                    pattern="Solid"
                    filled="false"/>
          <lineattr colour="Black"
                    thick="0"
                    type="Solid"/>
          <textattr colour="Black"
                    bold="false"/>
          <text tool="CPN Tools"
                version="4.0.1"/>
        </code>
        <priority id="ID1415439928">
          <posattr x="-120.523734"
                   y="19.678836"/>
          <fillattr colour="White"
                    pattern="Solid"
                    filled="false"/>
          <lineattr colour="Black"
                    thick="0"
                    type="Solid"/>
          <textattr colour="Black"
                    bold="false"/>
          <text tool="CPN Tools"
                version="4.0.1"/>
        </priority>
      </trans>
      <trans id="ID1415443211"
             explicit="false">
        <posattr x="-74.000000"
                 y="294.000000"/>
        <fillattr colour="White"
                  pattern=""
                  filled="false"/>
        <lineattr colour="Black"
                  thick="1"
                  type="solid"/>
        <textattr colour="Black"
                  bold="false"/>
        <text>ReGenerate
Data</text>
        <box w="141.979874"
             h="65.719176"/>
        <subst subpage="ID1415443229"
               portsock="(ID1415443286,ID1415298533)(ID1415443291,ID1415394775)(ID1415443298,ID1415400704)(ID1415443303,ID1413346789)(ID1415443308,ID1415399700)(ID1415443315,ID1415400985)">
          <subpageinfo id="ID1415443373"
                       name="ReGenerate-Data">
            <posattr x="-74.000000"
                     y="257.140412"/>
            <fillattr colour="White"
                      pattern="Solid"
                      filled="false"/>
            <lineattr colour="Black"
                      thick="0"
                      type="Solid"/>
            <textattr colour="Black"
                      bold="false"/>
          </subpageinfo>
        </subst>
        <binding x="7.200000"
                 y="-3.000000"/>
        <cond id="ID1415443212">
          <posattr x="-153.989937"
                   y="337.859588"/>
          <fillattr colour="White"
                    pattern="Solid"
                    filled="false"/>
          <lineattr colour="Black"
                    thick="0"
                    type="Solid"/>
          <textattr colour="Black"
                    bold="false"/>
          <text tool="CPN Tools"
                version="4.0.1"/>
        </cond>
        <time id="ID1415443213">
          <posattr x="11.489937"
                   y="337.859588"/>
          <fillattr colour="White"
                    pattern="Solid"
                    filled="false"/>
          <lineattr colour="Black"
                    thick="0"
                    type="Solid"/>
          <textattr colour="Black"
                    bold="false"/>
          <text tool="CPN Tools"
                version="4.0.1"/>
        </time>
        <code id="ID1415443214">
          <posattr x="31.489937"
                   y="229.140412"/>
          <fillattr colour="White"
                    pattern="Solid"
                    filled="false"/>
          <lineattr colour="Black"
                    thick="0"
                    type="Solid"/>
          <textattr colour="Black"
                    bold="false"/>
          <text tool="CPN Tools"
                version="4.0.1"/>
        </code>
        <priority id="ID1415443216">
          <posattr x="-182.989937"
                   y="250.140412"/>
          <fillattr colour="White"
                    pattern="Solid"
                    filled="false"/>
          <lineattr colour="Black"
                    thick="0"
                    type="Solid"/>
          <textattr colour="Black"
                    bold="false"/>
          <text tool="CPN Tools"
                version="4.0.1"/>
        </priority>
      </trans>
      <trans id="ID1415448725"
             explicit="false">
        <posattr x="144.000000"
                 y="168.000000"/>
        <fillattr colour="White"
                  pattern=""
                  filled="false"/>
        <lineattr colour="Black"
                  thick="1"
                  type="solid"/>
        <textattr colour="Black"
                  bold="false"/>
        <text>Cache</text>
        <box w="116.131934"
             h="58.710645"/>
        <subst subpage="ID1415448747"
               portsock="(ID1415448795,ID1412757149)(ID1415448800,ID1415055400)(ID1415448805,ID1412990860)(ID1415448810,ID1413177457)(ID1415448815,ID1414827770)(ID1415448820,ID1413105810)(ID1415448825,ID1414828172)(ID1415448830,ID1412757571)">
          <subpageinfo id="ID1415448885"
                       name="Cache">
            <posattr x="144.000000"
                     y="134.644678"/>
            <fillattr colour="White"
                      pattern="Solid"
                      filled="false"/>
            <lineattr colour="Black"
                      thick="0"
                      type="Solid"/>
            <textattr colour="Black"
                      bold="false"/>
          </subpageinfo>
        </subst>
        <binding x="7.200000"
                 y="-3.000000"/>
        <cond id="ID1415448726">
          <posattr x="76.934033"
                   y="208.355323"/>
          <fillattr colour="White"
                    pattern="Solid"
                    filled="false"/>
          <lineattr colour="Black"
                    thick="0"
                    type="Solid"/>
          <textattr colour="Black"
                    bold="false"/>
          <text tool="CPN Tools"
                version="4.0.1"/>
        </cond>
        <time id="ID1415448727">
          <posattr x="216.565967"
                   y="208.355323"/>
          <fillattr colour="White"
                    pattern="Solid"
                    filled="false"/>
          <lineattr colour="Black"
                    thick="0"
                    type="Solid"/>
          <textattr colour="Black"
                    bold="false"/>
          <text tool="CPN Tools"
                version="4.0.1"/>
        </time>
        <code id="ID1415448728">
          <posattr x="236.565967"
                   y="106.644678"/>
          <fillattr colour="White"
                    pattern="Solid"
                    filled="false"/>
          <lineattr colour="Black"
                    thick="0"
                    type="Solid"/>
          <textattr colour="Black"
                    bold="false"/>
          <text tool="CPN Tools"
                version="4.0.1"/>
        </code>
        <priority id="ID1415448730">
          <posattr x="47.934033"
                   y="127.644678"/>
          <fillattr colour="White"
                    pattern="Solid"
                    filled="false"/>
          <lineattr colour="Black"
                    thick="0"
                    type="Solid"/>
          <textattr colour="Black"
                    bold="false"/>
          <text tool="CPN Tools"
                version="4.0.1"/>
        </priority>
      </trans>
      <trans id="ID1415451127"
             explicit="false">
        <posattr x="478.000000"
                 y="351.000000"/>
        <fillattr colour="White"
                  pattern=""
                  filled="false"/>
        <lineattr colour="Black"
                  thick="1"
                  type="solid"/>
        <textattr colour="Black"
                  bold="false"/>
        <text>Store
in
DB</text>
        <box w="103.401110"
             h="72.148970"/>
        <subst subpage="ID1415451137"
               portsock="(ID1415451145,ID1413177457)(ID1415451150,ID1413203530)">
          <subpageinfo id="ID1415451166"
                       name="Store-DB">
            <posattr x="478.000000"
                     y="310.925515"/>
            <fillattr colour="White"
                      pattern="Solid"
                      filled="false"/>
            <lineattr colour="Black"
                      thick="0"
                      type="Solid"/>
            <textattr colour="Black"
                      bold="false"/>
          </subpageinfo>
        </subst>
        <binding x="7.200000"
                 y="-3.000000"/>
        <cond id="ID1415451128">
          <posattr x="417.299445"
                   y="398.074485"/>
          <fillattr colour="White"
                    pattern="Solid"
                    filled="false"/>
          <lineattr colour="Black"
                    thick="0"
                    type="Solid"/>
          <textattr colour="Black"
                    bold="false"/>
          <text tool="CPN Tools"
                version="4.0.1"/>
        </cond>
        <time id="ID1415451129">
          <posattr x="544.200555"
                   y="398.074485"/>
          <fillattr colour="White"
                    pattern="Solid"
                    filled="false"/>
          <lineattr colour="Black"
                    thick="0"
                    type="Solid"/>
          <textattr colour="Black"
                    bold="false"/>
          <text tool="CPN Tools"
                version="4.0.1"/>
        </time>
        <code id="ID1415451130">
          <posattr x="564.200555"
                   y="282.925515"/>
          <fillattr colour="White"
                    pattern="Solid"
                    filled="false"/>
          <lineattr colour="Black"
                    thick="0"
                    type="Solid"/>
          <textattr colour="Black"
                    bold="false"/>
          <text tool="CPN Tools"
                version="4.0.1"/>
        </code>
        <priority id="ID1415451132">
          <posattr x="388.299445"
                   y="303.925515"/>
          <fillattr colour="White"
                    pattern="Solid"
                    filled="false"/>
          <lineattr colour="Black"
                    thick="0"
                    type="Solid"/>
          <textattr colour="Black"
                    bold="false"/>
          <text tool="CPN Tools"
                version="4.0.1"/>
        </priority>
      </trans>
      <trans id="ID1415458767"
             explicit="false">
        <posattr x="504.000000"
                 y="546.000000"/>
        <fillattr colour="White"
                  pattern=""
                  filled="false"/>
        <lineattr colour="Black"
                  thick="1"
                  type="solid"/>
        <textattr colour="Black"
                  bold="false"/>
        <text>DB1</text>
        <box w="147.440637"
             h="103.257661"/>
        <subst subpage="ID1415458785"
               portsock="(ID1415458810,ID1413346789)(ID1415458817,ID1415298533)(ID1415458822,ID1413203530)(ID1415458827,ID1414785288)(ID1415458832,ID1415399700)(ID1415458837,ID1412757149)">
          <subpageinfo id="ID1415458873"
                       name="DB1">
            <posattr x="504.000000"
                     y="490.371170"/>
            <fillattr colour="White"
                      pattern="Solid"
                      filled="false"/>
            <lineattr colour="Black"
                      thick="0"
                      type="Solid"/>
            <textattr colour="Black"
                      bold="false"/>
          </subpageinfo>
        </subst>
        <binding x="7.200000"
                 y="-3.000000"/>
        <cond id="ID1415458768">
          <posattr x="421.279681"
                   y="608.628831"/>
          <fillattr colour="White"
                    pattern="Solid"
                    filled="false"/>
          <lineattr colour="Black"
                    thick="0"
                    type="Solid"/>
          <textattr colour="Black"
                    bold="false"/>
          <text tool="CPN Tools"
                version="4.0.1"/>
        </cond>
        <time id="ID1415458769">
          <posattr x="592.220318"
                   y="608.628831"/>
          <fillattr colour="White"
                    pattern="Solid"
                    filled="false"/>
          <lineattr colour="Black"
                    thick="0"
                    type="Solid"/>
          <textattr colour="Black"
                    bold="false"/>
          <text tool="CPN Tools"
                version="4.0.1"/>
        </time>
        <code id="ID1415458770">
          <posattr x="612.220318"
                   y="462.371170"/>
          <fillattr colour="White"
                    pattern="Solid"
                    filled="false"/>
          <lineattr colour="Black"
                    thick="0"
                    type="Solid"/>
          <textattr colour="Black"
                    bold="false"/>
          <text tool="CPN Tools"
                version="4.0.1"/>
        </code>
        <priority id="ID1415458772">
          <posattr x="392.279681"
                   y="483.371170"/>
          <fillattr colour="White"
                    pattern="Solid"
                    filled="false"/>
          <lineattr colour="Black"
                    thick="0"
                    type="Solid"/>
          <textattr colour="Black"
                    bold="false"/>
          <text tool="CPN Tools"
                version="4.0.1"/>
        </priority>
      </trans>
      <trans id="ID1415463128"
             explicit="false">
        <posattr x="504.000000"
                 y="725.000000"/>
        <fillattr colour="White"
                  pattern=""
                  filled="false"/>
        <lineattr colour="Black"
                  thick="1"
                  type="solid"/>
        <textattr colour="Black"
                  bold="false"/>
        <text>DB2</text>
        <box w="150.418979"
             h="100.279319"/>
        <subst subpage="ID1415463146"
               portsock="(ID1415463171,ID1414827770)(ID1415463176,ID1413203530)(ID1415463181,ID1415298533)(ID1415463186,ID1415400704)(ID1415463191,ID1414785079)(ID1415463196,ID1413346789)">
          <subpageinfo id="ID1415463234"
                       name="DB2">
            <posattr x="504.000000"
                     y="670.860341"/>
            <fillattr colour="White"
                      pattern="Solid"
                      filled="false"/>
            <lineattr colour="Black"
                      thick="0"
                      type="Solid"/>
            <textattr colour="Black"
                      bold="false"/>
          </subpageinfo>
        </subst>
        <binding x="7.200000"
                 y="-3.000000"/>
        <cond id="ID1415463129">
          <posattr x="419.790510"
                   y="786.139659"/>
          <fillattr colour="White"
                    pattern="Solid"
                    filled="false"/>
          <lineattr colour="Black"
                    thick="0"
                    type="Solid"/>
          <textattr colour="Black"
                    bold="false"/>
          <text tool="CPN Tools"
                version="4.0.1"/>
        </cond>
        <time id="ID1415463130">
          <posattr x="593.709490"
                   y="786.139659"/>
          <fillattr colour="White"
                    pattern="Solid"
                    filled="false"/>
          <lineattr colour="Black"
                    thick="0"
                    type="Solid"/>
          <textattr colour="Black"
                    bold="false"/>
          <text tool="CPN Tools"
                version="4.0.1"/>
        </time>
        <code id="ID1415463131">
          <posattr x="613.709490"
                   y="642.860341"/>
          <fillattr colour="White"
                    pattern="Solid"
                    filled="false"/>
          <lineattr colour="Black"
                    thick="0"
                    type="Solid"/>
          <textattr colour="Black"
                    bold="false"/>
          <text tool="CPN Tools"
                version="4.0.1"/>
        </code>
        <priority id="ID1415463133">
          <posattr x="390.790510"
                   y="663.860341"/>
          <fillattr colour="White"
                    pattern="Solid"
                    filled="false"/>
          <lineattr colour="Black"
                    thick="0"
                    type="Solid"/>
          <textattr colour="Black"
                    bold="false"/>
          <text tool="CPN Tools"
                version="4.0.1"/>
        </priority>
      </trans>
      <trans id="ID1415467124"
             explicit="false">
        <posattr x="504.000000"
                 y="898.000000"/>
        <fillattr colour="White"
                  pattern=""
                  filled="false"/>
        <lineattr colour="Black"
                  thick="1"
                  type="solid"/>
        <textattr colour="Black"
                  bold="false"/>
        <text>DB3</text>
        <box w="157.953894"
             h="110.325873"/>
        <subst subpage="ID1415467142"
               portsock="(ID1415467167,ID1413346789)(ID1415467174,ID1413203530)(ID1415467179,ID1415400985)(ID1415467184,ID1415298533)(ID1415467189,ID1414785500)(ID1415467194,ID1414828172)">
          <subpageinfo id="ID1415467230"
                       name="DB3">
            <posattr x="504.000000"
                     y="838.837064"/>
            <fillattr colour="White"
                      pattern="Solid"
                      filled="false"/>
            <lineattr colour="Black"
                      thick="0"
                      type="Solid"/>
            <textattr colour="Black"
                      bold="false"/>
          </subpageinfo>
        </subst>
        <binding x="7.200000"
                 y="-3.000000"/>
        <cond id="ID1415467125">
          <posattr x="416.023053"
                   y="964.162937"/>
          <fillattr colour="White"
                    pattern="Solid"
                    filled="false"/>
          <lineattr colour="Black"
                    thick="0"
                    type="Solid"/>
          <textattr colour="Black"
                    bold="false"/>
          <text tool="CPN Tools"
                version="4.0.1"/>
        </cond>
        <time id="ID1415467126">
          <posattr x="597.476947"
                   y="964.162937"/>
          <fillattr colour="White"
                    pattern="Solid"
                    filled="false"/>
          <lineattr colour="Black"
                    thick="0"
                    type="Solid"/>
          <textattr colour="Black"
                    bold="false"/>
          <text tool="CPN Tools"
                version="4.0.1"/>
        </time>
        <code id="ID1415467127">
          <posattr x="617.476947"
                   y="810.837064"/>
          <fillattr colour="White"
                    pattern="Solid"
                    filled="false"/>
          <lineattr colour="Black"
                    thick="0"
                    type="Solid"/>
          <textattr colour="Black"
                    bold="false"/>
          <text tool="CPN Tools"
                version="4.0.1"/>
        </code>
        <priority id="ID1415467129">
          <posattr x="387.023053"
                   y="831.837064"/>
          <fillattr colour="White"
                    pattern="Solid"
                    filled="false"/>
          <lineattr colour="Black"
                    thick="0"
                    type="Solid"/>
          <textattr colour="Black"
                    bold="false"/>
          <text tool="CPN Tools"
                version="4.0.1"/>
        </priority>
      </trans>
      <arc id="ID1412999075"
           orientation="TtoP"
           order="1">
        <posattr x="0.000000"
                 y="0.000000"/>
        <fillattr colour="White"
                  pattern=""
                  filled="false"/>
        <lineattr colour="Black"
                  thick="1"
                  type="Solid"/>
        <textattr colour="Black"
                  bold="false"/>
        <arrowattr headsize="1.200000"
                   currentcyckle="2"/>
        <transend idref="ID1412973628"/>
        <placeend idref="ID1412990860"/>
        <bendpoint id="ID1415491404"
                   serial="1">
          <posattr x="389.000000"
                   y="84.000000"/>
          <fillattr colour="White"
                    pattern="Solid"
                    filled="false"/>
          <lineattr colour="Black"
                    thick="0"
                    type="Solid"/>
          <textattr colour="Black"
                    bold="false"/>
        </bendpoint>
        <annot id="ID1413002713">
          <posattr x="423.000000"
                   y="119.000000"/>
          <fillattr colour="White"
                    pattern="Solid"
                    filled="false"/>
          <lineattr colour="Black"
                    thick="0"
                    type="Solid"/>
          <textattr colour="Black"
                    bold="false"/>
          <text tool="CPN Tools"
                version="4.0.1">read(req)</text>
        </annot>
      </arc>
      <arc id="ID1413106062"
           orientation="TtoP"
           order="1">
        <posattr x="0.000000"
                 y="0.000000"/>
        <fillattr colour="White"
                  pattern=""
                  filled="false"/>
        <lineattr colour="Black"
                  thick="1"
                  type="Solid"/>
        <textattr colour="Black"
                  bold="false"/>
        <arrowattr headsize="1.200000"
                   currentcyckle="2"/>
        <transend idref="ID1412973628"/>
        <placeend idref="ID1413105810"/>
        <bendpoint id="ID1413286719"
                   serial="1">
          <posattr x="389.000000"
                   y="252.000000"/>
          <fillattr colour="White"
                    pattern="Solid"
                    filled="false"/>
          <lineattr colour="Black"
                    thick="0"
                    type="Solid"/>
          <textattr colour="Black"
                    bold="false"/>
        </bendpoint>
        <annot id="ID1413106063">
          <posattr x="424.500000"
                   y="248.000000"/>
          <fillattr colour="White"
                    pattern="Solid"
                    filled="false"/>
          <lineattr colour="Black"
                    thick="0"
                    type="Solid"/>
          <textattr colour="Black"
                    bold="false"/>
          <text tool="CPN Tools"
                version="4.0.1">write(req)</text>
        </annot>
      </arc>
      <arc id="ID1413537960"
           orientation="PtoT"
           order="1">
        <posattr x="0.000000"
                 y="0.000000"/>
        <fillattr colour="White"
                  pattern=""
                  filled="false"/>
        <lineattr colour="Black"
                  thick="1"
                  type="Solid"/>
        <textattr colour="Black"
                  bold="false"/>
        <arrowattr headsize="1.200000"
                   currentcyckle="2"/>
        <transend idref="ID1412973628"/>
        <placeend idref="ID1412899640"/>
        <annot id="ID1413538084">
          <posattr x="483.000000"
                   y="157.000000"/>
          <fillattr colour="White"
                    pattern="Solid"
                    filled="false"/>
          <lineattr colour="Black"
                    thick="0"
                    type="Solid"/>
          <textattr colour="Black"
                    bold="false"/>
          <text tool="CPN Tools"
                version="4.0.1">req</text>
        </annot>
      </arc>
      <arc id="ID1414796918"
           orientation="PtoT"
           order="1">
        <posattr x="0.000000"
                 y="0.000000"/>
        <fillattr colour="White"
                  pattern=""
                  filled="false"/>
        <lineattr colour="Black"
                  thick="1"
                  type="Solid"/>
        <textattr colour="Black"
                  bold="false"/>
        <arrowattr headsize="1.200000"
                   currentcyckle="2"/>
        <transend idref="ID1414796577"/>
        <placeend idref="ID1414785288"/>
        <bendpoint id="ID1414991500"
                   serial="1">
          <posattr x="860.000000"
                   y="546.000000"/>
          <fillattr colour="White"
                    pattern="Solid"
                    filled="false"/>
          <lineattr colour="Black"
                    thick="0"
                    type="Solid"/>
          <textattr colour="Black"
                    bold="false"/>
        </bendpoint>
        <annot id="ID1414796919">
          <posattr x="872.000000"
                   y="687.000000"/>
          <fillattr colour="White"
                    pattern="Solid"
                    filled="false"/>
          <lineattr colour="Black"
                    thick="0"
                    type="Solid"/>
          <textattr colour="Black"
                    bold="false"/>
          <text tool="CPN Tools"
                version="4.0.1">X3</text>
        </annot>
      </arc>
      <arc id="ID1414797256"
           orientation="PtoT"
           order="1">
        <posattr x="0.000000"
                 y="0.000000"/>
        <fillattr colour="White"
                  pattern=""
                  filled="false"/>
        <lineattr colour="Black"
                  thick="1"
                  type="Solid"/>
        <textattr colour="Black"
                  bold="false"/>
        <arrowattr headsize="1.200000"
                   currentcyckle="2"/>
        <transend idref="ID1414796577"/>
        <placeend idref="ID1414785079"/>
        <bendpoint id="ID1414980400"
                   serial="1">
          <posattr x="725.000000"
                   y="823.000000"/>
          <fillattr colour="White"
                    pattern="Solid"
                    filled="false"/>
          <lineattr colour="Black"
                    thick="0"
                    type="Solid"/>
          <textattr colour="Black"
                    bold="false"/>
        </bendpoint>
        <annot id="ID1414797257">
          <posattr x="737.000000"
                   y="787.000000"/>
          <fillattr colour="White"
                    pattern="Solid"
                    filled="false"/>
          <lineattr colour="Black"
                    thick="0"
                    type="Solid"/>
          <textattr colour="Black"
                    bold="false"/>
          <text tool="CPN Tools"
                version="4.0.1">X2</text>
        </annot>
      </arc>
      <arc id="ID1414797597"
           orientation="PtoT"
           order="1">
        <posattr x="0.000000"
                 y="0.000000"/>
        <fillattr colour="White"
                  pattern=""
                  filled="false"/>
        <lineattr colour="Black"
                  thick="1"
                  type="Solid"/>
        <textattr colour="Black"
                  bold="false"/>
        <arrowattr headsize="1.200000"
                   currentcyckle="2"/>
        <transend idref="ID1414796577"/>
        <placeend idref="ID1414785500"/>
        <bendpoint id="ID1414978100"
                   serial="1">
          <posattr x="724.000000"
                   y="840.000000"/>
          <fillattr colour="White"
                    pattern="Solid"
                    filled="false"/>
          <lineattr colour="Black"
                    thick="0"
                    type="Solid"/>
          <textattr colour="Black"
                    bold="false"/>
        </bendpoint>
        <annot id="ID1414797598">
          <posattr x="736.000000"
                   y="855.000000"/>
          <fillattr colour="White"
                    pattern="Solid"
                    filled="false"/>
          <lineattr colour="Black"
                    thick="0"
                    type="Solid"/>
          <textattr colour="Black"
                    bold="false"/>
          <text tool="CPN Tools"
                version="4.0.1">X1</text>
        </annot>
      </arc>
      <arc id="ID1414801519"
           orientation="TtoP"
           order="1">
        <posattr x="0.000000"
                 y="0.000000"/>
        <fillattr colour="White"
                  pattern=""
                  filled="false"/>
        <lineattr colour="Black"
                  thick="1"
                  type="Solid"/>
        <textattr colour="Black"
                  bold="false"/>
        <arrowattr headsize="1.200000"
                   currentcyckle="2"/>
        <transend idref="ID1414796577"/>
        <placeend idref="ID1414799692"/>
        <annot id="ID1414801520">
          <posattr x="958.000000"
                   y="851.000000"/>
          <fillattr colour="White"
                    pattern="Solid"
                    filled="false"/>
          <lineattr colour="Black"
                    thick="0"
                    type="Solid"/>
          <textattr colour="Black"
                    bold="false"/>
          <text tool="CPN Tools"
                version="4.0.1">(X1,&quot;NOT FOUND&quot;)</text>
        </annot>
      </arc>
      <arc id="ID1415371619"
           orientation="PtoT"
           order="1">
        <posattr x="0.000000"
                 y="0.000000"/>
        <fillattr colour="White"
                  pattern=""
                  filled="false"/>
        <lineattr colour="Black"
                  thick="1"
                  type="Solid"/>
        <textattr colour="Black"
                  bold="false"/>
        <arrowattr headsize="1.200000"
                   currentcyckle="2"/>
        <transend idref="ID1415369371"/>
        <placeend idref="ID1415298533"/>
        <bendpoint id="ID1415745307"
                   serial="1">
          <posattr x="-446.000000"
                   y="126.000000"/>
          <fillattr colour="White"
                    pattern="Solid"
                    filled="false"/>
          <lineattr colour="Black"
                    thick="0"
                    type="Solid"/>
          <textattr colour="Black"
                    bold="false"/>
        </bendpoint>
        <annot id="ID1415371620">
          <posattr x="-485.000000"
                   y="115.000000"/>
          <fillattr colour="White"
                    pattern="Solid"
                    filled="false"/>
          <lineattr colour="Black"
                    thick="0"
                    type="Solid"/>
          <textattr colour="Black"
                    bold="false"/>
          <text tool="CPN Tools"
                version="4.0.1">3`k</text>
        </annot>
      </arc>
      <arc id="ID1415375413"
           orientation="PtoT"
           order="1">
        <posattr x="0.000000"
                 y="0.000000"/>
        <fillattr colour="White"
                  pattern=""
                  filled="false"/>
        <lineattr colour="Black"
                  thick="1"
                  type="Solid"/>
        <textattr colour="Black"
                  bold="false"/>
        <arrowattr headsize="1.200000"
                   currentcyckle="2"/>
        <transend idref="ID1415369371"/>
        <placeend idref="ID1414799692"/>
        <bendpoint id="ID1415376183"
                   serial="1">
          <posattr x="-570.000000"
                   y="966.000000"/>
          <fillattr colour="White"
                    pattern="Solid"
                    filled="false"/>
          <lineattr colour="Black"
                    thick="0"
                    type="Solid"/>
          <textattr colour="Black"
                    bold="false"/>
        </bendpoint>
        <bendpoint id="ID1415728038"
                   serial="2">
          <posattr x="1066.000000"
                   y="984.000000"/>
          <fillattr colour="White"
                    pattern="Solid"
                    filled="false"/>
          <lineattr colour="Black"
                    thick="0"
                    type="Solid"/>
          <textattr colour="Black"
                    bold="false"/>
        </bendpoint>
        <annot id="ID1415375414">
          <posattr x="-506.500000"
                   y="562.000000"/>
          <fillattr colour="White"
                    pattern="Solid"
                    filled="false"/>
          <lineattr colour="Black"
                    thick="0"
                    type="Solid"/>
          <textattr colour="Black"
                    bold="false"/>
          <text tool="CPN Tools"
                version="4.0.1">(X1,&quot;Remove Key&quot;)</text>
        </annot>
      </arc>
      <arc id="ID1415419173"
           orientation="TtoP"
           order="1">
        <posattr x="0.000000"
                 y="0.000000"/>
        <fillattr colour="White"
                  pattern=""
                  filled="false"/>
        <lineattr colour="Black"
                  thick="1"
                  type="Solid"/>
        <textattr colour="Black"
                  bold="false"/>
        <arrowattr headsize="1.200000"
                   currentcyckle="2"/>
        <transend idref="ID1414796577"/>
        <placeend idref="ID1415399700"/>
        <bendpoint id="ID1415627682"
                   serial="1">
          <posattr x="840.000000"
                   y="649.160578"/>
          <fillattr colour="White"
                    pattern="Solid"
                    filled="false"/>
          <lineattr colour="Black"
                    thick="0"
                    type="Solid"/>
          <textattr colour="Black"
                    bold="false"/>
        </bendpoint>
        <bendpoint id="ID1415628738"
                   serial="2">
          <posattr x="294.000000"
                   y="649.160578"/>
          <fillattr colour="White"
                    pattern="Solid"
                    filled="false"/>
          <lineattr colour="Black"
                    thick="0"
                    type="Solid"/>
          <textattr colour="Black"
                    bold="false"/>
        </bendpoint>
        <annot id="ID1415419174">
          <posattr x="830.000000"
                   y="719.000000"/>
          <fillattr colour="White"
                    pattern="Solid"
                    filled="false"/>
          <lineattr colour="Black"
                    thick="0"
                    type="Solid"/>
          <textattr colour="Black"
                    bold="false"/>
          <text tool="CPN Tools"
                version="4.0.1">&quot;&quot;</text>
        </annot>
      </arc>
      <arc id="ID1415419848"
           orientation="TtoP"
           order="1">
        <posattr x="0.000000"
                 y="0.000000"/>
        <fillattr colour="White"
                  pattern=""
                  filled="false"/>
        <lineattr colour="Black"
                  thick="1"
                  type="Solid"/>
        <textattr colour="Black"
                  bold="false"/>
        <arrowattr headsize="1.200000"
                   currentcyckle="2"/>
        <transend idref="ID1414796577"/>
        <placeend idref="ID1415400704"/>
        <bendpoint id="ID1415605237"
                   serial="1">
          <posattr x="294.000000"
                   y="798.000000"/>
          <fillattr colour="White"
                    pattern="Solid"
                    filled="false"/>
          <lineattr colour="Black"
                    thick="0"
                    type="Solid"/>
          <textattr colour="Black"
                    bold="false"/>
        </bendpoint>
        <annot id="ID1415419849">
          <posattr x="568.000000"
                   y="809.000000"/>
          <fillattr colour="White"
                    pattern="Solid"
                    filled="false"/>
          <lineattr colour="Black"
                    thick="0"
                    type="Solid"/>
          <textattr colour="Black"
                    bold="false"/>
          <text tool="CPN Tools"
                version="4.0.1">&quot;&quot;</text>
        </annot>
      </arc>
      <arc id="ID1415420881"
           orientation="TtoP"
           order="1">
        <posattr x="0.000000"
                 y="0.000000"/>
        <fillattr colour="White"
                  pattern=""
                  filled="false"/>
        <lineattr colour="Black"
                  thick="1"
                  type="Solid"/>
        <textattr colour="Black"
                  bold="false"/>
        <arrowattr headsize="1.200000"
                   currentcyckle="2"/>
        <transend idref="ID1414796577"/>
        <placeend idref="ID1415400985"/>
        <bendpoint id="ID1415526838"
                   serial="1">
          <posattr x="860.000000"
                   y="1050.000000"/>
          <fillattr colour="White"
                    pattern="Solid"
                    filled="false"/>
          <lineattr colour="Black"
                    thick="0"
                    type="Solid"/>
          <textattr colour="Black"
                    bold="false"/>
        </bendpoint>
        <bendpoint id="ID1415526121"
                   serial="2">
          <posattr x="294.000000"
                   y="1050.000000"/>
          <fillattr colour="White"
                    pattern="Solid"
                    filled="false"/>
          <lineattr colour="Black"
                    thick="0"
                    type="Solid"/>
          <textattr colour="Black"
                    bold="false"/>
        </bendpoint>
        <annot id="ID1415420882">
          <posattr x="870.000000"
                   y="973.000000"/>
          <fillattr colour="White"
                    pattern="Solid"
                    filled="false"/>
          <lineattr colour="Black"
                    thick="0"
                    type="Solid"/>
          <textattr colour="Black"
                    bold="false"/>
          <text tool="CPN Tools"
                version="4.0.1">&quot;&quot;</text>
        </annot>
      </arc>
      <arc id="ID1415439929"
           orientation="TtoP"
           order="1">
        <posattr x="0.000000"
                 y="0.000000"/>
        <fillattr colour="White"
                  pattern=""
                  filled="false"/>
        <lineattr colour="Black"
                  thick="1"
                  type="Solid"/>
        <textattr colour="Black"
                  bold="false"/>
        <arrowattr headsize="1.200000"
                   currentcyckle="2"/>
        <transend idref="ID1415439923"/>
        <placeend idref="ID1412385040"/>
        <annot id="ID1415439930">
          <posattr x="334.000000"
                   y="-118.000000"/>
          <fillattr colour="White"
                    pattern="Solid"
                    filled="false"/>
          <lineattr colour="Black"
                    thick="0"
                    type="Solid"/>
          <textattr colour="Black"
                    bold="false"/>
          <text tool="CPN Tools"
                version="4.0.1"/>
        </annot>
      </arc>
      <arc id="ID1415439931"
           orientation="PtoT"
           order="1">
        <posattr x="0.000000"
                 y="0.000000"/>
        <fillattr colour="White"
                  pattern=""
                  filled="false"/>
        <lineattr colour="Black"
                  thick="1"
                  type="Solid"/>
        <textattr colour="Black"
                  bold="false"/>
        <arrowattr headsize="1.200000"
                   currentcyckle="2"/>
        <transend idref="ID1415439923"/>
        <placeend idref="ID1412757571"/>
        <annot id="ID1415439932">
          <posattr x="-4.000000"
                   y="-18.000000"/>
          <fillattr colour="White"
                    pattern="Solid"
                    filled="false"/>
          <lineattr colour="Black"
                    thick="0"
                    type="Solid"/>
          <textattr colour="Black"
                    bold="false"/>
          <text tool="CPN Tools"
                version="4.0.1"/>
        </annot>
      </arc>
      <arc id="ID1415439933"
           orientation="PtoT"
           order="1">
        <posattr x="0.000000"
                 y="0.000000"/>
        <fillattr colour="White"
                  pattern=""
                  filled="false"/>
        <lineattr colour="Black"
                  thick="1"
                  type="Solid"/>
        <textattr colour="Black"
                  bold="false"/>
        <arrowattr headsize="1.200000"
                   currentcyckle="2"/>
        <transend idref="ID1415439923"/>
        <placeend idref="ID1415394775"/>
        <bendpoint id="ID1415749364"
                   serial="1">
          <posattr x="-168.000000"
                   y="66.000000"/>
          <fillattr colour="White"
                    pattern="Solid"
                    filled="false"/>
          <lineattr colour="Black"
                    thick="0"
                    type="Solid"/>
          <textattr colour="Black"
                    bold="false"/>
        </bendpoint>
        <annot id="ID1415439934">
          <posattr x="-196.000000"
                   y="74.000000"/>
          <fillattr colour="White"
                    pattern="Solid"
                    filled="false"/>
          <lineattr colour="Black"
                    thick="0"
                    type="Solid"/>
          <textattr colour="Black"
                    bold="false"/>
          <text tool="CPN Tools"
                version="4.0.1"/>
        </annot>
      </arc>
      <arc id="ID1415443217"
           orientation="BOTHDIR"
           order="1">
        <posattr x="0.000000"
                 y="0.000000"/>
        <fillattr colour="White"
                  pattern=""
                  filled="false"/>
        <lineattr colour="Black"
                  thick="1"
                  type="Solid"/>
        <textattr colour="Black"
                  bold="false"/>
        <arrowattr headsize="1.200000"
                   currentcyckle="2"/>
        <transend idref="ID1415443211"/>
        <placeend idref="ID1415298533"/>
        <bendpoint id="ID1415657219"
                   serial="1">
          <posattr x="-405.811430"
                   y="268.361538"/>
          <fillattr colour="White"
                    pattern="Solid"
                    filled="false"/>
          <lineattr colour="Black"
                    thick="0"
                    type="Solid"/>
          <textattr colour="Black"
                    bold="false"/>
        </bendpoint>
        <annot id="ID1415443218">
          <posattr x="-444.000000"
                   y="438.000000"/>
          <fillattr colour="White"
                    pattern="Solid"
                    filled="false"/>
          <lineattr colour="Black"
                    thick="0"
                    type="Solid"/>
          <textattr colour="Black"
                    bold="false"/>
          <text tool="CPN Tools"
                version="4.0.1"/>
        </annot>
      </arc>
      <arc id="ID1415443219"
           orientation="TtoP"
           order="1">
        <posattr x="0.000000"
                 y="0.000000"/>
        <fillattr colour="White"
                  pattern=""
                  filled="false"/>
        <lineattr colour="Black"
                  thick="1"
                  type="Solid"/>
        <textattr colour="Black"
                  bold="false"/>
        <arrowattr headsize="1.200000"
                   currentcyckle="2"/>
        <transend idref="ID1415443211"/>
        <placeend idref="ID1415394775"/>
        <bendpoint id="ID1415752084"
                   serial="1">
          <posattr x="-74.000000"
                   y="232.407163"/>
          <fillattr colour="White"
                    pattern="Solid"
                    filled="false"/>
          <lineattr colour="Black"
                    thick="0"
                    type="Solid"/>
          <textattr colour="Black"
                    bold="false"/>
        </bendpoint>
        <bendpoint id="ID1415754815"
                   serial="2">
          <posattr x="-168.000000"
                   y="232.407163"/>
          <fillattr colour="White"
                    pattern="Solid"
                    filled="false"/>
          <lineattr colour="Black"
                    thick="0"
                    type="Solid"/>
          <textattr colour="Black"
                    bold="false"/>
        </bendpoint>
        <annot id="ID1415443220">
          <posattr x="-319.000000"
                   y="358.000000"/>
          <fillattr colour="White"
                    pattern="Solid"
                    filled="false"/>
          <lineattr colour="Black"
                    thick="0"
                    type="Solid"/>
          <textattr colour="Black"
                    bold="false"/>
          <text tool="CPN Tools"
                version="4.0.1"/>
        </annot>
      </arc>
      <arc id="ID1415443221"
           orientation="TtoP"
           order="1">
        <posattr x="0.000000"
                 y="0.000000"/>
        <fillattr colour="White"
                  pattern=""
                  filled="false"/>
        <lineattr colour="Black"
                  thick="1"
                  type="Solid"/>
        <textattr colour="Black"
                  bold="false"/>
        <arrowattr headsize="1.200000"
                   currentcyckle="2"/>
        <transend idref="ID1415443211"/>
        <placeend idref="ID1415400704"/>
        <bendpoint id="ID1415610214"
                   serial="1">
          <posattr x="-74.000000"
                   y="746.000000"/>
          <fillattr colour="White"
                    pattern="Solid"
                    filled="false"/>
          <lineattr colour="Black"
                    thick="0"
                    type="Solid"/>
          <textattr colour="Black"
                    bold="false"/>
        </bendpoint>
        <annot id="ID1415443222">
          <posattr x="-164.000000"
                   y="617.000000"/>
          <fillattr colour="White"
                    pattern="Solid"
                    filled="false"/>
          <lineattr colour="Black"
                    thick="0"
                    type="Solid"/>
          <textattr colour="Black"
                    bold="false"/>
          <text tool="CPN Tools"
                version="4.0.1"/>
        </annot>
      </arc>
      <arc id="ID1415443223"
           orientation="BOTHDIR"
           order="1">
        <posattr x="0.000000"
                 y="0.000000"/>
        <fillattr colour="White"
                  pattern=""
                  filled="false"/>
        <lineattr colour="Black"
                  thick="1"
                  type="Solid"/>
        <textattr colour="Black"
                  bold="false"/>
        <arrowattr headsize="1.200000"
                   currentcyckle="2"/>
        <transend idref="ID1415443211"/>
        <placeend idref="ID1413346789"/>
        <bendpoint id="ID1415651581"
                   serial="1">
          <posattr x="-294.000000"
                   y="294.000000"/>
          <fillattr colour="White"
                    pattern="Solid"
                    filled="false"/>
          <lineattr colour="Black"
                    thick="0"
                    type="Solid"/>
          <textattr colour="Black"
                    bold="false"/>
        </bendpoint>
        <annot id="ID1415443224">
          <posattr x="-348.000000"
                   y="517.000000"/>
          <fillattr colour="White"
                    pattern="Solid"
                    filled="false"/>
          <lineattr colour="Black"
                    thick="0"
                    type="Solid"/>
          <textattr colour="Black"
                    bold="false"/>
          <text tool="CPN Tools"
                version="4.0.1"/>
        </annot>
      </arc>
      <arc id="ID1415443225"
           orientation="TtoP"
           order="1">
        <posattr x="0.000000"
                 y="0.000000"/>
        <fillattr colour="White"
                  pattern=""
                  filled="false"/>
        <lineattr colour="Black"
                  thick="1"
                  type="Solid"/>
        <textattr colour="Black"
                  bold="false"/>
        <arrowattr headsize="1.200000"
                   currentcyckle="2"/>
        <transend idref="ID1415443211"/>
        <placeend idref="ID1415399700"/>
        <bendpoint id="ID1415632987"
                   serial="1">
          <posattr x="-21.000000"
                   y="530.000000"/>
          <fillattr colour="White"
                    pattern="Solid"
                    filled="false"/>
          <lineattr colour="Black"
                    thick="0"
                    type="Solid"/>
          <textattr colour="Black"
                    bold="false"/>
        </bendpoint>
        <annot id="ID1415443226">
          <posattr x="-140.000000"
                   y="521.000000"/>
          <fillattr colour="White"
                    pattern="Solid"
                    filled="false"/>
          <lineattr colour="Black"
                    thick="0"
                    type="Solid"/>
          <textattr colour="Black"
                    bold="false"/>
          <text tool="CPN Tools"
                version="4.0.1"/>
        </annot>
      </arc>
      <arc id="ID1415443227"
           orientation="TtoP"
           order="1">
        <posattr x="0.000000"
                 y="0.000000"/>
        <fillattr colour="White"
                  pattern=""
                  filled="false"/>
        <lineattr colour="Black"
                  thick="1"
                  type="Solid"/>
        <textattr colour="Black"
                  bold="false"/>
        <arrowattr headsize="1.200000"
                   currentcyckle="2"/>
        <transend idref="ID1415443211"/>
        <placeend idref="ID1415400985"/>
        <bendpoint id="ID1415579676"
                   serial="1">
          <posattr x="-126.000000"
                   y="924.000000"/>
          <fillattr colour="White"
                    pattern="Solid"
                    filled="false"/>
          <lineattr colour="Black"
                    thick="0"
                    type="Solid"/>
          <textattr colour="Black"
                    bold="false"/>
        </bendpoint>
        <annot id="ID1415443228">
          <posattr x="-182.000000"
                   y="716.000000"/>
          <fillattr colour="White"
                    pattern="Solid"
                    filled="false"/>
          <lineattr colour="Black"
                    thick="0"
                    type="Solid"/>
          <textattr colour="Black"
                    bold="false"/>
          <text tool="CPN Tools"
                version="4.0.1"/>
        </annot>
      </arc>
      <arc id="ID1415448731"
           orientation="TtoP"
           order="1">
        <posattr x="0.000000"
                 y="0.000000"/>
        <fillattr colour="White"
                  pattern=""
                  filled="false"/>
        <lineattr colour="Black"
                  thick="1"
                  type="Solid"/>
        <textattr colour="Black"
                  bold="false"/>
        <arrowattr headsize="1.200000"
                   currentcyckle="2"/>
        <transend idref="ID1415448725"/>
        <placeend idref="ID1412757149"/>
        <annot id="ID1415448732">
          <posattr x="42.000000"
                   y="480.000000"/>
          <fillattr colour="White"
                    pattern="Solid"
                    filled="false"/>
          <lineattr colour="Black"
                    thick="0"
                    type="Solid"/>
          <textattr colour="Black"
                    bold="false"/>
          <text tool="CPN Tools"
                version="4.0.1"/>
        </annot>
      </arc>
      <arc id="ID1415448733"
           orientation="TtoP"
           order="1">
        <posattr x="0.000000"
                 y="0.000000"/>
        <fillattr colour="White"
                  pattern=""
                  filled="false"/>
        <lineattr colour="Black"
                  thick="1"
                  type="Solid"/>
        <textattr colour="Black"
                  bold="false"/>
        <arrowattr headsize="1.200000"
                   currentcyckle="2"/>
        <transend idref="ID1415448725"/>
        <placeend idref="ID1415055400"/>
        <annot id="ID1415448734">
          <posattr x="350.000000"
                   y="400.000000"/>
          <fillattr colour="White"
                    pattern="Solid"
                    filled="false"/>
          <lineattr colour="Black"
                    thick="0"
                    type="Solid"/>
          <textattr colour="Black"
                    bold="false"/>
          <text tool="CPN Tools"
                version="4.0.1"/>
        </annot>
      </arc>
      <arc id="ID1415448735"
           orientation="PtoT"
           order="1">
        <posattr x="0.000000"
                 y="0.000000"/>
        <fillattr colour="White"
                  pattern=""
                  filled="false"/>
        <lineattr colour="Black"
                  thick="1"
                  type="Solid"/>
        <textattr colour="Black"
                  bold="false"/>
        <arrowattr headsize="1.200000"
                   currentcyckle="2"/>
        <transend idref="ID1415448725"/>
        <placeend idref="ID1412990860"/>
        <bendpoint id="ID1415679302"
                   serial="1">
          <posattr x="168.000000"
                   y="84.000000"/>
          <fillattr colour="White"
                    pattern="Solid"
                    filled="false"/>
          <lineattr colour="Black"
                    thick="0"
                    type="Solid"/>
          <textattr colour="Black"
                    bold="false"/>
        </bendpoint>
        <annot id="ID1415448736">
          <posattr x="215.000000"
                   y="279.000000"/>
          <fillattr colour="White"
                    pattern="Solid"
                    filled="false"/>
          <lineattr colour="Black"
                    thick="0"
                    type="Solid"/>
          <textattr colour="Black"
                    bold="false"/>
          <text tool="CPN Tools"
                version="4.0.1"/>
        </annot>
      </arc>
      <arc id="ID1415448737"
           orientation="TtoP"
           order="1">
        <posattr x="0.000000"
                 y="0.000000"/>
        <fillattr colour="White"
                  pattern=""
                  filled="false"/>
        <lineattr colour="Black"
                  thick="1"
                  type="Solid"/>
        <textattr colour="Black"
                  bold="false"/>
        <arrowattr headsize="1.200000"
                   currentcyckle="2"/>
        <transend idref="ID1415448725"/>
        <placeend idref="ID1413177457"/>
        <bendpoint id="ID1415698742"
                   serial="1">
          <posattr x="186.000000"
                   y="351.000000"/>
          <fillattr colour="White"
                    pattern="Solid"
                    filled="false"/>
          <lineattr colour="Black"
                    thick="0"
                    type="Solid"/>
          <textattr colour="Black"
                    bold="false"/>
        </bendpoint>
        <annot id="ID1415448738">
          <posattr x="112.000000"
                   y="425.000000"/>
          <fillattr colour="White"
                    pattern="Solid"
                    filled="false"/>
          <lineattr colour="Black"
                    thick="0"
                    type="Solid"/>
          <textattr colour="Black"
                    bold="false"/>
          <text tool="CPN Tools"
                version="4.0.1"/>
        </annot>
      </arc>
      <arc id="ID1415448739"
           orientation="TtoP"
           order="1">
        <posattr x="0.000000"
                 y="0.000000"/>
        <fillattr colour="White"
                  pattern=""
                  filled="false"/>
        <lineattr colour="Black"
                  thick="1"
                  type="Solid"/>
        <textattr colour="Black"
                  bold="false"/>
        <arrowattr headsize="1.200000"
                   currentcyckle="2"/>
        <transend idref="ID1415448725"/>
        <placeend idref="ID1414827770"/>
        <bendpoint id="ID1415596470"
                   serial="1">
          <posattr x="101.000000"
                   y="362.000000"/>
          <fillattr colour="White"
                    pattern="Solid"
                    filled="false"/>
          <lineattr colour="Black"
                    thick="0"
                    type="Solid"/>
          <textattr colour="Black"
                    bold="false"/>
        </bendpoint>
        <annot id="ID1415448740">
          <posattr x="16.000000"
                   y="575.000000"/>
          <fillattr colour="White"
                    pattern="Solid"
                    filled="false"/>
          <lineattr colour="Black"
                    thick="0"
                    type="Solid"/>
          <textattr colour="Black"
                    bold="false"/>
          <text tool="CPN Tools"
                version="4.0.1"/>
        </annot>
      </arc>
      <arc id="ID1415448741"
           orientation="PtoT"
           order="1">
        <posattr x="0.000000"
                 y="0.000000"/>
        <fillattr colour="White"
                  pattern=""
                  filled="false"/>
        <lineattr colour="Black"
                  thick="1"
                  type="Solid"/>
        <textattr colour="Black"
                  bold="false"/>
        <arrowattr headsize="1.200000"
                   currentcyckle="2"/>
        <transend idref="ID1415448725"/>
        <placeend idref="ID1413105810"/>
        <bendpoint id="ID1415685295"
                   serial="1">
          <posattr x="273.000000"
                   y="168.000000"/>
          <fillattr colour="White"
                    pattern="Solid"
                    filled="false"/>
          <lineattr colour="Black"
                    thick="0"
                    type="Solid"/>
          <textattr colour="Black"
                    bold="false"/>
        </bendpoint>
        <annot id="ID1415448742">
          <posattr x="268.000000"
                   y="373.000000"/>
          <fillattr colour="White"
                    pattern="Solid"
                    filled="false"/>
          <lineattr colour="Black"
                    thick="0"
                    type="Solid"/>
          <textattr colour="Black"
                    bold="false"/>
          <text tool="CPN Tools"
                version="4.0.1"/>
        </annot>
      </arc>
      <arc id="ID1415448743"
           orientation="TtoP"
           order="1">
        <posattr x="0.000000"
                 y="0.000000"/>
        <fillattr colour="White"
                  pattern=""
                  filled="false"/>
        <lineattr colour="Black"
                  thick="1"
                  type="Solid"/>
        <textattr colour="Black"
                  bold="false"/>
        <arrowattr headsize="1.200000"
                   currentcyckle="2"/>
        <transend idref="ID1415448725"/>
        <placeend idref="ID1414828172"/>
        <bendpoint id="ID1415668706"
                   serial="1">
          <posattr x="42.000000"
                   y="183.293793"/>
          <fillattr colour="White"
                    pattern="Solid"
                    filled="false"/>
          <lineattr colour="Black"
                    thick="0"
                    type="Solid"/>
          <textattr colour="Black"
                    bold="false"/>
        </bendpoint>
        <annot id="ID1415448744">
          <posattr x="60.000000"
                   y="594.000000"/>
          <fillattr colour="White"
                    pattern="Solid"
                    filled="false"/>
          <lineattr colour="Black"
                    thick="0"
                    type="Solid"/>
          <textattr colour="Black"
                    bold="false"/>
          <text tool="CPN Tools"
                version="4.0.1"/>
        </annot>
      </arc>
      <arc id="ID1415448745"
           orientation="TtoP"
           order="1">
        <posattr x="0.000000"
                 y="0.000000"/>
        <fillattr colour="White"
                  pattern=""
                  filled="false"/>
        <lineattr colour="Black"
                  thick="1"
                  type="Solid"/>
        <textattr colour="Black"
                  bold="false"/>
        <arrowattr headsize="1.200000"
                   currentcyckle="2"/>
        <transend idref="ID1415448725"/>
        <placeend idref="ID1412757571"/>
        <annot id="ID1415448746">
          <posattr x="97.000000"
                   y="209.000000"/>
          <fillattr colour="White"
                    pattern="Solid"
                    filled="false"/>
          <lineattr colour="Black"
                    thick="0"
                    type="Solid"/>
          <textattr colour="Black"
                    bold="false"/>
          <text tool="CPN Tools"
                version="4.0.1"/>
        </annot>
      </arc>
      <arc id="ID1415451133"
           orientation="PtoT"
           order="1">
        <posattr x="0.000000"
                 y="0.000000"/>
        <fillattr colour="White"
                  pattern=""
                  filled="false"/>
        <lineattr colour="Black"
                  thick="1"
                  type="Solid"/>
        <textattr colour="Black"
                  bold="false"/>
        <arrowattr headsize="1.200000"
                   currentcyckle="2"/>
        <transend idref="ID1415451127"/>
        <placeend idref="ID1413177457"/>
        <annot id="ID1415451134">
          <posattr x="200.000000"
                   y="501.000000"/>
          <fillattr colour="White"
                    pattern="Solid"
                    filled="false"/>
          <lineattr colour="Black"
                    thick="0"
                    type="Solid"/>
          <textattr colour="Black"
                    bold="false"/>
          <text tool="CPN Tools"
                version="4.0.1"/>
        </annot>
      </arc>
      <arc id="ID1415451135"
           orientation="TtoP"
           order="1">
        <posattr x="0.000000"
                 y="0.000000"/>
        <fillattr colour="White"
                  pattern=""
                  filled="false"/>
        <lineattr colour="Black"
                  thick="1"
                  type="Solid"/>
        <textattr colour="Black"
                  bold="false"/>
        <arrowattr headsize="1.200000"
                   currentcyckle="2"/>
        <transend idref="ID1415451127"/>
        <placeend idref="ID1413203530"/>
        <annot id="ID1415451136">
          <posattr x="359.000000"
                   y="531.000000"/>
          <fillattr colour="White"
                    pattern="Solid"
                    filled="false"/>
          <lineattr colour="Black"
                    thick="0"
                    type="Solid"/>
          <textattr colour="Black"
                    bold="false"/>
          <text tool="CPN Tools"
                version="4.0.1"/>
        </annot>
      </arc>
      <arc id="ID1415458773"
           orientation="BOTHDIR"
           order="1">
        <posattr x="0.000000"
                 y="0.000000"/>
        <fillattr colour="White"
                  pattern=""
                  filled="false"/>
        <lineattr colour="Black"
                  thick="1"
                  type="Solid"/>
        <textattr colour="Black"
                  bold="false"/>
        <arrowattr headsize="1.200000"
                   currentcyckle="2"/>
        <transend idref="ID1415458767"/>
        <placeend idref="ID1413346789"/>
        <bendpoint id="ID1415636206"
                   serial="1">
          <posattr x="-266.000000"
                   y="560.000000"/>
          <fillattr colour="White"
                    pattern="Solid"
                    filled="false"/>
          <lineattr colour="Black"
                    thick="0"
                    type="Solid"/>
          <textattr colour="Black"
                    bold="false"/>
        </bendpoint>
        <annot id="ID1415458774">
          <posattr x="82.000000"
                   y="571.000000"/>
          <fillattr colour="White"
                    pattern="Solid"
                    filled="false"/>
          <lineattr colour="Black"
                    thick="0"
                    type="Solid"/>
          <textattr colour="Black"
                    bold="false"/>
          <text tool="CPN Tools"
                version="4.0.1"/>
        </annot>
      </arc>
      <arc id="ID1415458775"
           orientation="TtoP"
           order="1">
        <posattr x="0.000000"
                 y="0.000000"/>
        <fillattr colour="White"
                  pattern=""
                  filled="false"/>
        <lineattr colour="Black"
                  thick="1"
                  type="Solid"/>
        <textattr colour="Black"
                  bold="false"/>
        <arrowattr headsize="1.200000"
                   currentcyckle="2"/>
        <transend idref="ID1415458767"/>
        <placeend idref="ID1415298533"/>
        <bendpoint id="ID1415656085"
                   serial="1">
          <posattr x="-434.550981"
                   y="571.324296"/>
          <fillattr colour="White"
                    pattern="Solid"
                    filled="false"/>
          <lineattr colour="Black"
                    thick="0"
                    type="Solid"/>
          <textattr colour="Black"
                    bold="false"/>
        </bendpoint>
        <annot id="ID1415458776">
          <posattr x="-96.000000"
                   y="530.000000"/>
          <fillattr colour="White"
                    pattern="Solid"
                    filled="false"/>
          <lineattr colour="Black"
                    thick="0"
                    type="Solid"/>
          <textattr colour="Black"
                    bold="false"/>
          <text tool="CPN Tools"
                version="4.0.1"/>
        </annot>
      </arc>
      <arc id="ID1415458777"
           orientation="PtoT"
           order="1">
        <posattr x="0.000000"
                 y="0.000000"/>
        <fillattr colour="White"
                  pattern=""
                  filled="false"/>
        <lineattr colour="Black"
                  thick="1"
                  type="Solid"/>
        <textattr colour="Black"
                  bold="false"/>
        <arrowattr headsize="1.200000"
                   currentcyckle="2"/>
        <transend idref="ID1415458767"/>
        <placeend idref="ID1413203530"/>
        <bendpoint id="ID1415715105"
                   serial="1">
          <posattr x="630.000000"
                   y="523.425046"/>
          <fillattr colour="White"
                    pattern="Solid"
                    filled="false"/>
          <lineattr colour="Black"
                    thick="0"
                    type="Solid"/>
          <textattr colour="Black"
                    bold="false"/>
        </bendpoint>
        <annot id="ID1415458778">
          <posattr x="446.000000"
                   y="586.000000"/>
          <fillattr colour="White"
                    pattern="Solid"
                    filled="false"/>
          <lineattr colour="Black"
                    thick="0"
                    type="Solid"/>
          <textattr colour="Black"
                    bold="false"/>
          <text tool="CPN Tools"
                version="4.0.1"/>
        </annot>
      </arc>
      <arc id="ID1415458779"
           orientation="TtoP"
           order="1">
        <posattr x="0.000000"
                 y="0.000000"/>
        <fillattr colour="White"
                  pattern=""
                  filled="false"/>
        <lineattr colour="Black"
                  thick="1"
                  type="Solid"/>
        <textattr colour="Black"
                  bold="false"/>
        <arrowattr headsize="1.200000"
                   currentcyckle="2"/>
        <transend idref="ID1415458767"/>
        <placeend idref="ID1414785288"/>
        <annot id="ID1415458780">
          <posattr x="571.000000"
                   y="610.000000"/>
          <fillattr colour="White"
                    pattern="Solid"
                    filled="false"/>
          <lineattr colour="Black"
                    thick="0"
                    type="Solid"/>
          <textattr colour="Black"
                    bold="false"/>
          <text tool="CPN Tools"
                version="4.0.1"/>
        </annot>
      </arc>
      <arc id="ID1415458781"
           orientation="PtoT"
           order="1">
        <posattr x="0.000000"
                 y="0.000000"/>
        <fillattr colour="White"
                  pattern=""
                  filled="false"/>
        <lineattr colour="Black"
                  thick="1"
                  type="Solid"/>
        <textattr colour="Black"
                  bold="false"/>
        <arrowattr headsize="1.200000"
                   currentcyckle="2"/>
        <transend idref="ID1415458767"/>
        <placeend idref="ID1415399700"/>
        <bendpoint id="ID1416047948"
                   serial="1">
          <posattr x="420.000000"
                   y="530.000000"/>
          <fillattr colour="White"
                    pattern="Solid"
                    filled="false"/>
          <lineattr colour="Black"
                    thick="0"
                    type="Solid"/>
          <textattr colour="Black"
                    bold="false"/>
        </bendpoint>
        <annot id="ID1415458782">
          <posattr x="212.000000"
                   y="580.000000"/>
          <fillattr colour="White"
                    pattern="Solid"
                    filled="false"/>
          <lineattr colour="Black"
                    thick="0"
                    type="Solid"/>
          <textattr colour="Black"
                    bold="false"/>
          <text tool="CPN Tools"
                version="4.0.1"/>
        </annot>
      </arc>
      <arc id="ID1415458783"
           orientation="PtoT"
           order="1">
        <posattr x="0.000000"
                 y="0.000000"/>
        <fillattr colour="White"
                  pattern=""
                  filled="false"/>
        <lineattr colour="Black"
                  thick="1"
                  type="Solid"/>
        <textattr colour="Black"
                  bold="false"/>
        <arrowattr headsize="1.200000"
                   currentcyckle="2"/>
        <transend idref="ID1415458767"/>
        <placeend idref="ID1412757149"/>
        <bendpoint id="ID1415622454"
                   serial="1">
          <posattr x="504.000000"
                   y="630.000000"/>
          <fillattr colour="White"
                    pattern="Solid"
                    filled="false"/>
          <lineattr colour="Black"
                    thick="0"
                    type="Solid"/>
          <textattr colour="Black"
                    bold="false"/>
        </bendpoint>
        <annot id="ID1415458784">
          <posattr x="191.000000"
                   y="616.000000"/>
          <fillattr colour="White"
                    pattern="Solid"
                    filled="false"/>
          <lineattr colour="Black"
                    thick="0"
                    type="Solid"/>
          <textattr colour="Black"
                    bold="false"/>
          <text tool="CPN Tools"
                version="4.0.1"/>
        </annot>
      </arc>
      <arc id="ID1415463134"
           orientation="PtoT"
           order="1">
        <posattr x="0.000000"
                 y="0.000000"/>
        <fillattr colour="White"
                  pattern=""
                  filled="false"/>
        <lineattr colour="Black"
                  thick="1"
                  type="Solid"/>
        <textattr colour="Black"
                  bold="false"/>
        <arrowattr headsize="1.200000"
                   currentcyckle="2"/>
        <transend idref="ID1415463128"/>
        <placeend idref="ID1414827770"/>
        <bendpoint id="ID1415600337"
                   serial="1">
          <posattr x="481.000000"
                   y="820.000000"/>
          <fillattr colour="White"
                    pattern="Solid"
                    filled="false"/>
          <lineattr colour="Black"
                    thick="0"
                    type="Solid"/>
          <textattr colour="Black"
                    bold="false"/>
        </bendpoint>
        <annot id="ID1415463135">
          <posattr x="159.000000"
                   y="803.000000"/>
          <fillattr colour="White"
                    pattern="Solid"
                    filled="false"/>
          <lineattr colour="Black"
                    thick="0"
                    type="Solid"/>
          <textattr colour="Black"
                    bold="false"/>
          <text tool="CPN Tools"
                version="4.0.1"/>
        </annot>
      </arc>
      <arc id="ID1415463136"
           orientation="PtoT"
           order="1">
        <posattr x="0.000000"
                 y="0.000000"/>
        <fillattr colour="White"
                  pattern=""
                  filled="false"/>
        <lineattr colour="Black"
                  thick="1"
                  type="Solid"/>
        <textattr colour="Black"
                  bold="false"/>
        <arrowattr headsize="1.200000"
                   currentcyckle="2"/>
        <transend idref="ID1415463128"/>
        <placeend idref="ID1413203530"/>
        <bendpoint id="ID1415708750"
                   serial="1">
          <posattr x="649.000000"
                   y="714.000000"/>
          <fillattr colour="White"
                    pattern="Solid"
                    filled="false"/>
          <lineattr colour="Black"
                    thick="0"
                    type="Solid"/>
          <textattr colour="Black"
                    bold="false"/>
        </bendpoint>
        <annot id="ID1415463137">
          <posattr x="441.000000"
                   y="674.000000"/>
          <fillattr colour="White"
                    pattern="Solid"
                    filled="false"/>
          <lineattr colour="Black"
                    thick="0"
                    type="Solid"/>
          <textattr colour="Black"
                    bold="false"/>
          <text tool="CPN Tools"
                version="4.0.1"/>
        </annot>
      </arc>
      <arc id="ID1415463138"
           orientation="TtoP"
           order="1">
        <posattr x="0.000000"
                 y="0.000000"/>
        <fillattr colour="White"
                  pattern=""
                  filled="false"/>
        <lineattr colour="Black"
                  thick="1"
                  type="Solid"/>
        <textattr colour="Black"
                  bold="false"/>
        <arrowattr headsize="1.200000"
                   currentcyckle="2"/>
        <transend idref="ID1415463128"/>
        <placeend idref="ID1415298533"/>
        <bendpoint id="ID1415542552"
                   serial="1">
          <posattr x="-462.000000"
                   y="714.000000"/>
          <fillattr colour="White"
                    pattern="Solid"
                    filled="false"/>
          <lineattr colour="Black"
                    thick="0"
                    type="Solid"/>
          <textattr colour="Black"
                    bold="false"/>
        </bendpoint>
        <annot id="ID1415463139">
          <posattr x="-17.000000"
                   y="725.000000"/>
          <fillattr colour="White"
                    pattern="Solid"
                    filled="false"/>
          <lineattr colour="Black"
                    thick="0"
                    type="Solid"/>
          <textattr colour="Black"
                    bold="false"/>
          <text tool="CPN Tools"
                version="4.0.1"/>
        </annot>
      </arc>
      <arc id="ID1415463140"
           orientation="PtoT"
           order="1">
        <posattr x="0.000000"
                 y="0.000000"/>
        <fillattr colour="White"
                  pattern=""
                  filled="false"/>
        <lineattr colour="Black"
                  thick="1"
                  type="Solid"/>
        <textattr colour="Black"
                  bold="false"/>
        <arrowattr headsize="1.200000"
                   currentcyckle="2"/>
        <transend idref="ID1415463128"/>
        <placeend idref="ID1415400704"/>
        <bendpoint id="ID1415614248"
                   serial="1">
          <posattr x="420.000000"
                   y="746.000000"/>
          <fillattr colour="White"
                    pattern="Solid"
                    filled="false"/>
          <lineattr colour="Black"
                    thick="0"
                    type="Solid"/>
          <textattr colour="Black"
                    bold="false"/>
        </bendpoint>
        <annot id="ID1415463141">
          <posattr x="191.000000"
                   y="770.000000"/>
          <fillattr colour="White"
                    pattern="Solid"
                    filled="false"/>
          <lineattr colour="Black"
                    thick="0"
                    type="Solid"/>
          <textattr colour="Black"
                    bold="false"/>
          <text tool="CPN Tools"
                version="4.0.1"/>
        </annot>
      </arc>
      <arc id="ID1415463142"
           orientation="TtoP"
           order="1">
        <posattr x="0.000000"
                 y="0.000000"/>
        <fillattr colour="White"
                  pattern=""
                  filled="false"/>
        <lineattr colour="Black"
                  thick="1"
                  type="Solid"/>
        <textattr colour="Black"
                  bold="false"/>
        <arrowattr headsize="1.200000"
                   currentcyckle="2"/>
        <transend idref="ID1415463128"/>
        <placeend idref="ID1414785079"/>
        <annot id="ID1415463143">
          <posattr x="557.000000"
                   y="787.000000"/>
          <fillattr colour="White"
                    pattern="Solid"
                    filled="false"/>
          <lineattr colour="Black"
                    thick="0"
                    type="Solid"/>
          <textattr colour="Black"
                    bold="false"/>
          <text tool="CPN Tools"
                version="4.0.1"/>
        </annot>
      </arc>
      <arc id="ID1415463144"
           orientation="BOTHDIR"
           order="1">
        <posattr x="0.000000"
                 y="0.000000"/>
        <fillattr colour="White"
                  pattern=""
                  filled="false"/>
        <lineattr colour="Black"
                  thick="1"
                  type="Solid"/>
        <textattr colour="Black"
                  bold="false"/>
        <arrowattr headsize="1.200000"
                   currentcyckle="2"/>
        <transend idref="ID1415463128"/>
        <placeend idref="ID1413346789"/>
        <bendpoint id="ID1415549695"
                   serial="1">
          <posattr x="-294.000000"
                   y="688.677460"/>
          <fillattr colour="White"
                    pattern="Solid"
                    filled="false"/>
          <lineattr colour="Black"
                    thick="0"
                    type="Solid"/>
          <textattr colour="Black"
                    bold="false"/>
        </bendpoint>
        <annot id="ID1415463145">
          <posattr x="40.000000"
                   y="705.000000"/>
          <fillattr colour="White"
                    pattern="Solid"
                    filled="false"/>
          <lineattr colour="Black"
                    thick="0"
                    type="Solid"/>
          <textattr colour="Black"
                    bold="false"/>
          <text tool="CPN Tools"
                version="4.0.1"/>
        </annot>
      </arc>
      <arc id="ID1415467130"
           orientation="BOTHDIR"
           order="1">
        <posattr x="0.000000"
                 y="0.000000"/>
        <fillattr colour="White"
                  pattern=""
                  filled="false"/>
        <lineattr colour="Black"
                  thick="1"
                  type="Solid"/>
        <textattr colour="Black"
                  bold="false"/>
        <arrowattr headsize="1.200000"
                   currentcyckle="2"/>
        <transend idref="ID1415467124"/>
        <placeend idref="ID1413346789"/>
        <bendpoint id="ID1415548086"
                   serial="1">
          <posattr x="-319.592780"
                   y="858.719799"/>
          <fillattr colour="White"
                    pattern="Solid"
                    filled="false"/>
          <lineattr colour="Black"
                    thick="0"
                    type="Solid"/>
          <textattr colour="Black"
                    bold="false"/>
        </bendpoint>
        <annot id="ID1415467131">
          <posattr x="24.000000"
                   y="798.000000"/>
          <fillattr colour="White"
                    pattern="Solid"
                    filled="false"/>
          <lineattr colour="Black"
                    thick="0"
                    type="Solid"/>
          <textattr colour="Black"
                    bold="false"/>
          <text tool="CPN Tools"
                version="4.0.1"/>
        </annot>
      </arc>
      <arc id="ID1415467132"
           orientation="PtoT"
           order="1">
        <posattr x="0.000000"
                 y="0.000000"/>
        <fillattr colour="White"
                  pattern=""
                  filled="false"/>
        <lineattr colour="Black"
                  thick="1"
                  type="Solid"/>
        <textattr colour="Black"
                  bold="false"/>
        <arrowattr headsize="1.200000"
                   currentcyckle="2"/>
        <transend idref="ID1415467124"/>
        <placeend idref="ID1413203530"/>
        <bendpoint id="ID1415712553"
                   serial="1">
          <posattr x="672.000000"
                   y="882.000000"/>
          <fillattr colour="White"
                    pattern="Solid"
                    filled="false"/>
          <lineattr colour="Black"
                    thick="0"
                    type="Solid"/>
          <textattr colour="Black"
                    bold="false"/>
        </bendpoint>
        <annot id="ID1415467133">
          <posattr x="437.000000"
                   y="768.000000"/>
          <fillattr colour="White"
                    pattern="Solid"
                    filled="false"/>
          <lineattr colour="Black"
                    thick="0"
                    type="Solid"/>
          <textattr colour="Black"
                    bold="false"/>
          <text tool="CPN Tools"
                version="4.0.1"/>
        </annot>
      </arc>
      <arc id="ID1415467134"
           orientation="PtoT"
           order="1">
        <posattr x="0.000000"
                 y="0.000000"/>
        <fillattr colour="White"
                  pattern=""
                  filled="false"/>
        <lineattr colour="Black"
                  thick="1"
                  type="Solid"/>
        <textattr colour="Black"
                  bold="false"/>
        <arrowattr headsize="1.200000"
                   currentcyckle="2"/>
        <transend idref="ID1415467124"/>
        <placeend idref="ID1415400985"/>
        <bendpoint id="ID1415591707"
                   serial="1">
          <posattr x="420.000000"
                   y="924.000000"/>
          <fillattr colour="White"
                    pattern="Solid"
                    filled="false"/>
          <lineattr colour="Black"
                    thick="0"
                    type="Solid"/>
          <textattr colour="Black"
                    bold="false"/>
        </bendpoint>
        <annot id="ID1415467135">
          <posattr x="173.000000"
                   y="972.000000"/>
          <fillattr colour="White"
                    pattern="Solid"
                    filled="false"/>
          <lineattr colour="Black"
                    thick="0"
                    type="Solid"/>
          <textattr colour="Black"
                    bold="false"/>
          <text tool="CPN Tools"
                version="4.0.1"/>
        </annot>
      </arc>
      <arc id="ID1415467136"
           orientation="TtoP"
           order="1">
        <posattr x="0.000000"
                 y="0.000000"/>
        <fillattr colour="White"
                  pattern=""
                  filled="false"/>
        <lineattr colour="Black"
                  thick="1"
                  type="Solid"/>
        <textattr colour="Black"
                  bold="false"/>
        <arrowattr headsize="1.200000"
                   currentcyckle="2"/>
        <transend idref="ID1415467124"/>
        <placeend idref="ID1415298533"/>
        <bendpoint id="ID1415582408"
                   serial="1">
          <posattr x="-487.000000"
                   y="898.000000"/>
          <fillattr colour="White"
                    pattern="Solid"
                    filled="false"/>
          <lineattr colour="Black"
                    thick="0"
                    type="Solid"/>
          <textattr colour="Black"
                    bold="false"/>
        </bendpoint>
        <annot id="ID1415467137">
          <posattr x="-104.000000"
                   y="716.000000"/>
          <fillattr colour="White"
                    pattern="Solid"
                    filled="false"/>
          <lineattr colour="Black"
                    thick="0"
                    type="Solid"/>
          <textattr colour="Black"
                    bold="false"/>
          <text tool="CPN Tools"
                version="4.0.1"/>
        </annot>
      </arc>
      <arc id="ID1415467138"
           orientation="TtoP"
           order="1">
        <posattr x="0.000000"
                 y="0.000000"/>
        <fillattr colour="White"
                  pattern=""
                  filled="false"/>
        <lineattr colour="Black"
                  thick="1"
                  type="Solid"/>
        <textattr colour="Black"
                  bold="false"/>
        <arrowattr headsize="1.200000"
                   currentcyckle="2"/>
        <transend idref="ID1415467124"/>
        <placeend idref="ID1414785500"/>
        <annot id="ID1415467139">
          <posattr x="551.000000"
                   y="982.000000"/>
          <fillattr colour="White"
                    pattern="Solid"
                    filled="false"/>
          <lineattr colour="Black"
                    thick="0"
                    type="Solid"/>
          <textattr colour="Black"
                    bold="false"/>
          <text tool="CPN Tools"
                version="4.0.1"/>
        </annot>
      </arc>
      <arc id="ID1415467140"
           orientation="PtoT"
           order="1">
        <posattr x="0.000000"
                 y="0.000000"/>
        <fillattr colour="White"
                  pattern=""
                  filled="false"/>
        <lineattr colour="Black"
                  thick="1"
                  type="Solid"/>
        <textattr colour="Black"
                  bold="false"/>
        <arrowattr headsize="1.200000"
                   currentcyckle="2"/>
        <transend idref="ID1415467124"/>
        <placeend idref="ID1414828172"/>
        <bendpoint id="ID1415523289"
                   serial="1">
          <posattr x="514.000000"
                   y="1025.000000"/>
          <fillattr colour="White"
                    pattern="Solid"
                    filled="false"/>
          <lineattr colour="Black"
                    thick="0"
                    type="Solid"/>
          <textattr colour="Black"
                    bold="false"/>
        </bendpoint>
        <annot id="ID1415467141">
          <posattr x="124.000000"
                   y="994.000000"/>
          <fillattr colour="White"
                    pattern="Solid"
                    filled="false"/>
          <lineattr colour="Black"
                    thick="0"
                    type="Solid"/>
          <textattr colour="Black"
                    bold="false"/>
          <text tool="CPN Tools"
                version="4.0.1"/>
        </annot>
      </arc>
      <constraints/>
    </page>
    <page id="ID1415439935">
      <pageattr name="Network"/>
      <place id="ID1415439937">
        <posattr x="-378.000000"
                 y="84.000000"/>
        <fillattr colour="White"
                  pattern=""
                  filled="false"/>
        <lineattr colour="Black"
                  thick="1"
                  type="Solid"/>
        <textattr colour="Black"
                  bold="false"/>
        <text>Send
Queue</text>
        <ellipse w="60.000000"
                 h="40.000000"/>
        <token x="-78.000000"
               y="0.000000"/>
        <marking x="-46.020085"
                 y="23.753419"
                 hidden="false">
          <snap snap_id="0"
                anchor.horizontal="0"
                anchor.vertical="0"/>
        </marking>
        <type id="ID1415439938">
          <posattr x="-411.000000"
                   y="60.000000"/>
          <fillattr colour="White"
                    pattern="Solid"
                    filled="false"/>
          <lineattr colour="Black"
                    thick="0"
                    type="Solid"/>
          <textattr colour="Black"
                    bold="false"/>
          <text tool="CPN Tools"
                version="4.0.1">ND</text>
        </type>
        <initmark id="ID1415439939">
          <posattr x="-321.000000"
                   y="107.000000"/>
          <fillattr colour="White"
                    pattern="Solid"
                    filled="false"/>
          <lineattr colour="Black"
                    thick="0"
                    type="Solid"/>
          <textattr colour="Black"
                    bold="false"/>
          <text tool="CPN Tools"
                version="4.0.1"/>
        </initmark>
      </place>
      <place id="ID1415439940">
        <posattr x="-189.000000"
                 y="-84.000000"/>
        <fillattr colour="White"
                  pattern=""
                  filled="false"/>
        <lineattr colour="Black"
                  thick="1"
                  type="Solid"/>
        <textattr colour="Black"
                  bold="false"/>
        <text>Select</text>
        <ellipse w="60.000000"
                 h="40.000000"/>
        <token x="-19.000000"
               y="17.000000"/>
        <marking x="-1.000000"
                 y="0.000000"
                 hidden="false">
          <snap snap_id="0"
                anchor.horizontal="0"
                anchor.vertical="0"/>
        </marking>
        <type id="ID1415439941">
          <posattr x="-154.500000"
                   y="-107.000000"/>
          <fillattr colour="White"
                    pattern="Solid"
                    filled="false"/>
          <lineattr colour="Black"
                    thick="0"
                    type="Solid"/>
          <textattr colour="Black"
                    bold="false"/>
          <text tool="CPN Tools"
                version="4.0.1">NO</text>
        </type>
        <initmark id="ID1415439942">
          <posattr x="-160.000000"
                   y="-60.000000"/>
          <fillattr colour="White"
                    pattern="Solid"
                    filled="false"/>
          <lineattr colour="Black"
                    thick="0"
                    type="Solid"/>
          <textattr colour="Black"
                    bold="false"/>
          <text tool="CPN Tools"
                version="4.0.1">1</text>
        </initmark>
      </place>
      <place id="ID1415439943">
        <posattr x="-275.574523"
                 y="-264.604172"/>
        <fillattr colour="White"
                  pattern=""
                  filled="false"/>
        <lineattr colour="Black"
                  thick="1"
                  type="Solid"/>
        <textattr colour="Black"
                  bold="false"/>
        <text>Ack
Received</text>
        <ellipse w="76.144504"
                 h="40.000000"/>
        <token x="-10.000000"
               y="0.000000"/>
        <marking x="0.000000"
                 y="0.000000"
                 hidden="false">
          <snap snap_id="0"
                anchor.horizontal="0"
                anchor.vertical="0"/>
        </marking>
        <type id="ID1415439944">
          <posattr x="-246.427748"
                   y="-294.000000"/>
          <fillattr colour="White"
                    pattern="Solid"
                    filled="false"/>
          <lineattr colour="Black"
                    thick="0"
                    type="Solid"/>
          <textattr colour="Black"
                    bold="false"/>
          <text tool="CPN Tools"
                version="4.0.1">NO</text>
        </type>
        <initmark id="ID1415439945">
          <posattr x="-213.000000"
                   y="-240.000000"/>
          <fillattr colour="White"
                    pattern="Solid"
                    filled="false"/>
          <lineattr colour="Black"
                    thick="0"
                    type="Solid"/>
          <textattr colour="Black"
                    bold="false"/>
          <text tool="CPN Tools"
                version="4.0.1"/>
        </initmark>
      </place>
      <place id="ID1415439946">
        <posattr x="-84.000000"
                 y="-32.000000"/>
        <fillattr colour="White"
                  pattern=""
                  filled="false"/>
        <lineattr colour="Black"
                  thick="1"
                  type="Solid"/>
        <textattr colour="Black"
                  bold="false"/>
        <text>A</text>
        <ellipse w="43.016056"
                 h="40.000000"/>
        <token x="-10.000000"
               y="0.000000"/>
        <marking x="0.000000"
                 y="0.000000"
                 hidden="false">
          <snap snap_id="0"
                anchor.horizontal="0"
                anchor.vertical="0"/>
        </marking>
        <type id="ID1415439947">
          <posattr x="-56.000000"
                   y="-55.000000"/>
          <fillattr colour="White"
                    pattern="Solid"
                    filled="false"/>
          <lineattr colour="Black"
                    thick="0"
                    type="Solid"/>
          <textattr colour="Black"
                    bold="false"/>
          <text tool="CPN Tools"
                version="4.0.1">ND</text>
        </type>
        <initmark id="ID1415439948">
          <posattr x="-33.000000"
                   y="-8.000000"/>
          <fillattr colour="White"
                    pattern="Solid"
                    filled="false"/>
          <lineattr colour="Black"
                    thick="0"
                    type="Solid"/>
          <textattr colour="Black"
                    bold="false"/>
          <text tool="CPN Tools"
                version="4.0.1"/>
        </initmark>
      </place>
      <place id="ID1415439949">
        <posattr x="42.000000"
                 y="-126.000000"/>
        <fillattr colour="White"
                  pattern=""
                  filled="false"/>
        <lineattr colour="Black"
                  thick="1"
                  type="Solid"/>
        <textattr colour="Black"
                  bold="false"/>
        <text>Timer</text>
        <ellipse w="60.000000"
                 h="40.000000"/>
        <token x="-10.000000"
               y="0.000000"/>
        <marking x="0.000000"
                 y="0.000000"
                 hidden="false">
          <snap snap_id="0"
                anchor.horizontal="0"
                anchor.vertical="0"/>
        </marking>
        <type id="ID1415439950">
          <posattr x="75.000000"
                   y="-149.000000"/>
          <fillattr colour="White"
                    pattern="Solid"
                    filled="false"/>
          <lineattr colour="Black"
                    thick="0"
                    type="Solid"/>
          <textattr colour="Black"
                    bold="false"/>
          <text tool="CPN Tools"
                version="4.0.1">ND</text>
        </type>
        <initmark id="ID1415439951">
          <posattr x="98.000000"
                   y="-102.000000"/>
          <fillattr colour="White"
                    pattern="Solid"
                    filled="false"/>
          <lineattr colour="Black"
                    thick="0"
                    type="Solid"/>
          <textattr colour="Black"
                    bold="false"/>
          <text tool="CPN Tools"
                version="4.0.1"/>
        </initmark>
      </place>
      <place id="ID1415439952">
        <posattr x="-66.000000"
                 y="-310.000000"/>
        <fillattr colour="White"
                  pattern=""
                  filled="false"/>
        <lineattr colour="Black"
                  thick="1"
                  type="Solid"/>
        <textattr colour="Black"
                  bold="false"/>
        <text>Next
Send</text>
        <ellipse w="60.000000"
                 h="40.000000"/>
        <token x="-10.000000"
               y="0.000000"/>
        <marking x="0.000000"
                 y="0.000000"
                 hidden="false">
          <snap snap_id="0"
                anchor.horizontal="0"
                anchor.vertical="0"/>
        </marking>
        <type id="ID1415439953">
          <posattr x="-31.500000"
                   y="-333.000000"/>
          <fillattr colour="White"
                    pattern="Solid"
                    filled="false"/>
          <lineattr colour="Black"
                    thick="0"
                    type="Solid"/>
          <textattr colour="Black"
                    bold="false"/>
          <text tool="CPN Tools"
                version="4.0.1">NO</text>
        </type>
        <initmark id="ID1415439954">
          <posattr x="-37.000000"
                   y="-286.000000"/>
          <fillattr colour="White"
                    pattern="Solid"
                    filled="false"/>
          <lineattr colour="Black"
                    thick="0"
                    type="Solid"/>
          <textattr colour="Black"
                    bold="false"/>
          <text tool="CPN Tools"
                version="4.0.1">1</text>
        </initmark>
      </place>
      <place id="ID1415439955">
        <posattr x="168.000000"
                 y="-32.000000"/>
        <fillattr colour="White"
                  pattern=""
                  filled="false"/>
        <lineattr colour="Black"
                  thick="1"
                  type="Solid"/>
        <textattr colour="Black"
                  bold="false"/>
        <text>B</text>
        <ellipse w="41.992444"
                 h="40.000000"/>
        <token x="-10.000000"
               y="0.000000"/>
        <marking x="-28.000000"
                 y="-25.000000"
                 hidden="false">
          <snap snap_id="0"
                anchor.horizontal="0"
                anchor.vertical="0"/>
        </marking>
        <type id="ID1415439956">
          <posattr x="194.000000"
                   y="-55.000000"/>
          <fillattr colour="White"
                    pattern="Solid"
                    filled="false"/>
          <lineattr colour="Black"
                    thick="0"
                    type="Solid"/>
          <textattr colour="Black"
                    bold="false"/>
          <text tool="CPN Tools"
                version="4.0.1">ND</text>
        </type>
        <initmark id="ID1415439957">
          <posattr x="217.000000"
                   y="-8.000000"/>
          <fillattr colour="White"
                    pattern="Solid"
                    filled="false"/>
          <lineattr colour="Black"
                    thick="0"
                    type="Solid"/>
          <textattr colour="Black"
                    bold="false"/>
          <text tool="CPN Tools"
                version="4.0.1"/>
        </initmark>
      </place>
      <place id="ID1415439958">
        <posattr x="462.000000"
                 y="-32.000000"/>
        <fillattr colour="White"
                  pattern=""
                  filled="false"/>
        <lineattr colour="Black"
                  thick="1"
                  type="Solid"/>
        <textattr colour="Black"
                  bold="false"/>
        <text>C</text>
        <ellipse w="43.986778"
                 h="40.000000"/>
        <token x="-10.000000"
               y="0.000000"/>
        <marking x="0.000000"
                 y="0.000000"
                 hidden="false">
          <snap snap_id="0"
                anchor.horizontal="0"
                anchor.vertical="0"/>
        </marking>
        <type id="ID1415439959">
          <posattr x="489.000000"
                   y="-55.000000"/>
          <fillattr colour="White"
                    pattern="Solid"
                    filled="false"/>
          <lineattr colour="Black"
                    thick="0"
                    type="Solid"/>
          <textattr colour="Black"
                    bold="false"/>
          <text tool="CPN Tools"
                version="4.0.1">ND</text>
        </type>
        <initmark id="ID1415439960">
          <posattr x="512.000000"
                   y="-8.000000"/>
          <fillattr colour="White"
                    pattern="Solid"
                    filled="false"/>
          <lineattr colour="Black"
                    thick="0"
                    type="Solid"/>
          <textattr colour="Black"
                    bold="false"/>
          <text tool="CPN Tools"
                version="4.0.1"/>
        </initmark>
      </place>
      <place id="ID1415439961">
        <posattr x="294.000000"
                 y="-148.000000"/>
        <fillattr colour="White"
                  pattern=""
                  filled="false"/>
        <lineattr colour="Black"
                  thick="1"
                  type="Solid"/>
        <textattr colour="Black"
                  bold="false"/>
        <text>Next
Receive</text>
        <ellipse w="60.000000"
                 h="40.000000"/>
        <token x="-78.000000"
               y="0.000000"/>
        <marking x="-27.000000"
                 y="0.000000"
                 hidden="true">
          <snap snap_id="0"
                anchor.horizontal="0"
                anchor.vertical="0"/>
        </marking>
        <type id="ID1415439962">
          <posattr x="271.500000"
                   y="-181.000000"/>
          <fillattr colour="White"
                    pattern="Solid"
                    filled="false"/>
          <lineattr colour="Black"
                    thick="0"
                    type="Solid"/>
          <textattr colour="Black"
                    bold="false"/>
          <text tool="CPN Tools"
                version="4.0.1">NO</text>
        </type>
        <initmark id="ID1415439963">
          <posattr x="257.000000"
                   y="-124.000000"/>
          <fillattr colour="White"
                    pattern="Solid"
                    filled="false"/>
          <lineattr colour="Black"
                    thick="0"
                    type="Solid"/>
          <textattr colour="Black"
                    bold="false"/>
          <text tool="CPN Tools"
                version="4.0.1">1`1</text>
        </initmark>
      </place>
      <place id="ID1415439964">
        <posattr x="462.000000"
                 y="-276.000000"/>
        <fillattr colour="White"
                  pattern=""
                  filled="false"/>
        <lineattr colour="Black"
                  thick="1"
                  type="Solid"/>
        <textattr colour="Black"
                  bold="false"/>
        <text>D</text>
        <ellipse w="38.000000"
                 h="40.000000"/>
        <token x="-10.000000"
               y="0.000000"/>
        <marking x="0.000000"
                 y="0.000000"
                 hidden="false">
          <snap snap_id="0"
                anchor.horizontal="0"
                anchor.vertical="0"/>
        </marking>
        <type id="ID1415439965">
          <posattr x="487.500000"
                   y="-299.000000"/>
          <fillattr colour="White"
                    pattern="Solid"
                    filled="false"/>
          <lineattr colour="Black"
                    thick="0"
                    type="Solid"/>
          <textattr colour="Black"
                    bold="false"/>
          <text tool="CPN Tools"
                version="4.0.1">NO</text>
        </type>
        <initmark id="ID1415439966">
          <posattr x="510.000000"
                   y="-252.000000"/>
          <fillattr colour="White"
                    pattern="Solid"
                    filled="false"/>
          <lineattr colour="Black"
                    thick="0"
                    type="Solid"/>
          <textattr colour="Black"
                    bold="false"/>
          <text tool="CPN Tools"
                version="4.0.1"/>
        </initmark>
      </place>
      <place id="ID1415439967">
        <posattr x="168.000000"
                 y="-420.000000"/>
        <fillattr colour="White"
                  pattern=""
                  filled="false"/>
        <lineattr colour="Black"
                  thick="1"
                  type="Solid"/>
        <textattr colour="Black"
                  bold="false"/>
        <text>E</text>
        <ellipse w="38.000000"
                 h="40.000000"/>
        <token x="-10.000000"
               y="0.000000"/>
        <marking x="0.000000"
                 y="0.000000"
                 hidden="false">
          <snap snap_id="0"
                anchor.horizontal="0"
                anchor.vertical="0"/>
        </marking>
        <type id="ID1415439968">
          <posattr x="193.500000"
                   y="-443.000000"/>
          <fillattr colour="White"
                    pattern="Solid"
                    filled="false"/>
          <lineattr colour="Black"
                    thick="0"
                    type="Solid"/>
          <textattr colour="Black"
                    bold="false"/>
          <text tool="CPN Tools"
                version="4.0.1">NO</text>
        </type>
        <initmark id="ID1415439969">
          <posattr x="216.000000"
                   y="-396.000000"/>
          <fillattr colour="White"
                    pattern="Solid"
                    filled="false"/>
          <lineattr colour="Black"
                    thick="0"
                    type="Solid"/>
          <textattr colour="Black"
                    bold="false"/>
          <text tool="CPN Tools"
                version="4.0.1"/>
        </initmark>
      </place>
      <place id="ID1415439970">
        <posattr x="-168.000000"
                 y="197.000000"/>
        <fillattr colour="White"
                  pattern=""
                  filled="false"/>
        <lineattr colour="Black"
                  thick="1"
                  type="Solid"/>
        <textattr colour="Black"
                  bold="false"/>
        <text>Next
Send1</text>
        <ellipse w="60.000000"
                 h="54.000000"/>
        <token x="-14.349804"
               y="11.400035"/>
        <marking x="-14.000000"
                 y="13.000000"
                 hidden="false">
          <snap snap_id="0"
                anchor.horizontal="0"
                anchor.vertical="0"/>
        </marking>
        <type id="ID1415439971">
          <posattr x="-133.500000"
                   y="168.000000"/>
          <fillattr colour="White"
                    pattern="Solid"
                    filled="false"/>
          <lineattr colour="Black"
                    thick="0"
                    type="Solid"/>
          <textattr colour="Black"
                    bold="false"/>
          <text tool="CPN Tools"
                version="4.0.1">NO</text>
        </type>
        <initmark id="ID1415439972">
          <posattr x="-204.000000"
                   y="225.000000"/>
          <fillattr colour="White"
                    pattern="Solid"
                    filled="false"/>
          <lineattr colour="Black"
                    thick="0"
                    type="Solid"/>
          <textattr colour="Black"
                    bold="false"/>
          <text tool="CPN Tools"
                version="4.0.1">1`1</text>
        </initmark>
      </place>
      <place id="ID1415440109">
        <posattr x="672.000000"
                 y="-148.000000"/>
        <fillattr colour="White"
                  pattern=""
                  filled="false"/>
        <lineattr colour="Black"
                  thick="1"
                  type="Solid"/>
        <textattr colour="Black"
                  bold="false"/>
        <text>Response</text>
        <ellipse w="70.790862"
                 h="58.000000"/>
        <token x="8.000000"
               y="-2.000000"/>
        <marking x="0.000000"
                 y="0.000000"
                 hidden="false">
          <snap snap_id="0"
                anchor.horizontal="0"
                anchor.vertical="0"/>
        </marking>
        <type id="ID1415440110">
          <posattr x="715.000000"
                   y="-178.000000"/>
          <fillattr colour="White"
                    pattern="Solid"
                    filled="false"/>
          <lineattr colour="Black"
                    thick="0"
                    type="Solid"/>
          <textattr colour="Black"
                    bold="false"/>
          <text tool="CPN Tools"
                version="4.0.1">DATA</text>
        </type>
        <initmark id="ID1415440111">
          <posattr x="731.000000"
                   y="-117.000000"/>
          <fillattr colour="White"
                    pattern="Solid"
                    filled="false"/>
          <lineattr colour="Black"
                    thick="0"
                    type="Solid"/>
          <textattr colour="Black"
                    bold="false"/>
          <text tool="CPN Tools"
                version="4.0.1"/>
        </initmark>
        <port id="ID1415440333"
              type="Out">
          <posattr x="644.000000"
                   y="-171.000000"/>
          <fillattr colour="White"
                    pattern="Solid"
                    filled="false"/>
          <lineattr colour="Black"
                    thick="0"
                    type="Solid"/>
          <textattr colour="Black"
                    bold="false"/>
        </port>
      </place>
      <place id="ID1415440114">
        <posattr x="14.000000"
                 y="84.000000"/>
        <fillattr colour="White"
                  pattern=""
                  filled="false"/>
        <lineattr colour="Black"
                  thick="1"
                  type="Solid"/>
        <textattr colour="Black"
                  bold="false"/>
        <text>CacheHit</text>
        <ellipse w="86.000000"
                 h="40.000000"/>
        <token x="-10.000000"
               y="0.000000"/>
        <marking x="0.000000"
                 y="0.000000"
                 hidden="false">
          <snap snap_id="0"
                anchor.horizontal="0"
                anchor.vertical="0"/>
        </marking>
        <type id="ID1415440115">
          <posattr x="30.000000"
                   y="53.000000"/>
          <fillattr colour="White"
                    pattern="Solid"
                    filled="false"/>
          <lineattr colour="Black"
                    thick="0"
                    type="Solid"/>
          <textattr colour="Black"
                    bold="false"/>
          <text tool="CPN Tools"
                version="4.0.1">DATA</text>
        </type>
        <initmark id="ID1415440116">
          <posattr x="79.000000"
                   y="107.000000"/>
          <fillattr colour="White"
                    pattern="Solid"
                    filled="false"/>
          <lineattr colour="Black"
                    thick="0"
                    type="Solid"/>
          <textattr colour="Black"
                    bold="false"/>
          <text tool="CPN Tools"
                version="4.0.1"/>
        </initmark>
        <port id="ID1415440337"
              type="In">
          <posattr x="-19.000000"
                   y="67.000000"/>
          <fillattr colour="White"
                    pattern="Solid"
                    filled="false"/>
          <lineattr colour="Black"
                    thick="0"
                    type="Solid"/>
          <textattr colour="Black"
                    bold="false"/>
        </port>
      </place>
      <place id="ID1415440119">
        <posattr x="-378.000000"
                 y="294.000000"/>
        <fillattr colour="White"
                  pattern=""
                  filled="false"/>
        <lineattr colour="Black"
                  thick="1"
                  type="Solid"/>
        <textattr colour="Black"
                  bold="false"/>
        <text>Y</text>
        <ellipse w="60.000000"
                 h="40.000000"/>
        <token x="-10.000000"
               y="0.000000"/>
        <marking x="0.000000"
                 y="0.000000"
                 hidden="false">
          <snap snap_id="0"
                anchor.horizontal="0"
                anchor.vertical="0"/>
        </marking>
        <type id="ID1415440120">
          <posattr x="-344.000000"
                   y="270.000000"/>
          <fillattr colour="White"
                    pattern="Solid"
                    filled="false"/>
          <lineattr colour="Black"
                    thick="0"
                    type="Solid"/>
          <textattr colour="Black"
                    bold="false"/>
          <text tool="CPN Tools"
                version="4.0.1">ND</text>
        </type>
        <initmark id="ID1415440121">
          <posattr x="-321.000000"
                   y="317.000000"/>
          <fillattr colour="White"
                    pattern="Solid"
                    filled="false"/>
          <lineattr colour="Black"
                    thick="0"
                    type="Solid"/>
          <textattr colour="Black"
                    bold="false"/>
          <text tool="CPN Tools"
                version="4.0.1"/>
        </initmark>
        <port id="ID1415440341"
              type="In">
          <posattr x="-402.000000"
                   y="277.000000"/>
          <fillattr colour="White"
                    pattern="Solid"
                    filled="false"/>
          <lineattr colour="Black"
                    thick="0"
                    type="Solid"/>
          <textattr colour="Black"
                    bold="false"/>
        </port>
      </place>
      <trans id="ID1415439973"
             explicit="false">
        <posattr x="-168.000000"
                 y="84.000000"/>
        <fillattr colour="White"
                  pattern=""
                  filled="false"/>
        <lineattr colour="Black"
                  thick="1"
                  type="solid"/>
        <textattr colour="Black"
                  bold="false"/>
        <text>Send</text>
        <box w="60.000000"
             h="48.508039"/>
        <binding x="7.200000"
                 y="-3.000000"/>
        <cond id="ID1415439974">
          <posattr x="-207.000000"
                   y="119.254020"/>
          <fillattr colour="White"
                    pattern="Solid"
                    filled="false"/>
          <lineattr colour="Black"
                    thick="0"
                    type="Solid"/>
          <textattr colour="Black"
                    bold="false"/>
          <text tool="CPN Tools"
                version="4.0.1"/>
        </cond>
        <time id="ID1415439975">
          <posattr x="-105.000000"
                   y="119.254020"/>
          <fillattr colour="White"
                    pattern="Solid"
                    filled="false"/>
          <lineattr colour="Black"
                    thick="0"
                    type="Solid"/>
          <textattr colour="Black"
                    bold="false"/>
          <text tool="CPN Tools"
                version="4.0.1">@+wait()</text>
        </time>
        <code id="ID1415439976">
          <posattr x="-103.500000"
                   y="27.745981"/>
          <fillattr colour="White"
                    pattern="Solid"
                    filled="false"/>
          <lineattr colour="Black"
                    thick="0"
                    type="Solid"/>
          <textattr colour="Black"
                    bold="false"/>
          <text tool="CPN Tools"
                version="4.0.1"/>
        </code>
        <priority id="ID1415439978">
          <posattr x="-236.000000"
                   y="48.745981"/>
          <fillattr colour="White"
                    pattern="Solid"
                    filled="false"/>
          <lineattr colour="Black"
                    thick="0"
                    type="Solid"/>
          <textattr colour="Black"
                    bold="false"/>
          <text tool="CPN Tools"
                version="4.0.1"/>
        </priority>
      </trans>
      <trans id="ID1415439979"
             explicit="false">
        <posattr x="-252.000000"
                 y="-32.000000"/>
        <fillattr colour="White"
                  pattern=""
                  filled="false"/>
        <lineattr colour="Black"
                  thick="1"
                  type="solid"/>
        <textattr colour="Black"
                  bold="false"/>
        <text>Next</text>
        <box w="48.000000"
             h="40.000000"/>
        <binding x="7.200000"
                 y="-3.000000"/>
        <cond id="ID1415439980">
          <posattr x="-285.000000"
                   y="-1.000000"/>
          <fillattr colour="White"
                    pattern="Solid"
                    filled="false"/>
          <lineattr colour="Black"
                    thick="0"
                    type="Solid"/>
          <textattr colour="Black"
                    bold="false"/>
          <text tool="CPN Tools"
                version="4.0.1"/>
        </cond>
        <time id="ID1415439981">
          <posattr x="-213.500000"
                   y="-1.000000"/>
          <fillattr colour="White"
                    pattern="Solid"
                    filled="false"/>
          <lineattr colour="Black"
                    thick="0"
                    type="Solid"/>
          <textattr colour="Black"
                    bold="false"/>
          <text tool="CPN Tools"
                version="4.0.1"/>
        </time>
        <code id="ID1415439982">
          <posattr x="-193.500000"
                   y="-84.000000"/>
          <fillattr colour="White"
                    pattern="Solid"
                    filled="false"/>
          <lineattr colour="Black"
                    thick="0"
                    type="Solid"/>
          <textattr colour="Black"
                    bold="false"/>
          <text tool="CPN Tools"
                version="4.0.1"/>
        </code>
        <priority id="ID1415439984">
          <posattr x="-314.000000"
                   y="-63.000000"/>
          <fillattr colour="White"
                    pattern="Solid"
                    filled="false"/>
          <lineattr colour="Black"
                    thick="0"
                    type="Solid"/>
          <textattr colour="Black"
                    bold="false"/>
          <text tool="CPN Tools"
                version="4.0.1"/>
        </priority>
      </trans>
      <trans id="ID1415439985"
             explicit="false">
        <posattr x="-275.574523"
                 y="-138.383507"/>
        <fillattr colour="White"
                  pattern=""
                  filled="false"/>
        <lineattr colour="Black"
                  thick="1"
                  type="solid"/>
        <textattr colour="Black"
                  bold="false"/>
        <text>Remove</text>
        <box w="60.000000"
             h="40.000000"/>
        <binding x="7.200000"
                 y="-3.000000"/>
        <cond id="ID1415439986">
          <posattr x="-314.574523"
                   y="-107.383507"/>
          <fillattr colour="White"
                    pattern="Solid"
                    filled="false"/>
          <lineattr colour="Black"
                    thick="0"
                    type="Solid"/>
          <textattr colour="Black"
                    bold="false"/>
          <text tool="CPN Tools"
                version="4.0.1"/>
        </cond>
        <time id="ID1415439987">
          <posattr x="-231.074523"
                   y="-107.383507"/>
          <fillattr colour="White"
                    pattern="Solid"
                    filled="false"/>
          <lineattr colour="Black"
                    thick="0"
                    type="Solid"/>
          <textattr colour="Black"
                    bold="false"/>
          <text tool="CPN Tools"
                version="4.0.1"/>
        </time>
        <code id="ID1415439988">
          <posattr x="-211.074523"
                   y="-190.383507"/>
          <fillattr colour="White"
                    pattern="Solid"
                    filled="false"/>
          <lineattr colour="Black"
                    thick="0"
                    type="Solid"/>
          <textattr colour="Black"
                    bold="false"/>
          <text tool="CPN Tools"
                version="4.0.1"/>
        </code>
        <priority id="ID1415439990">
          <posattr x="-343.574523"
                   y="-169.383507"/>
          <fillattr colour="White"
                    pattern="Solid"
                    filled="false"/>
          <lineattr colour="Black"
                    thick="0"
                    type="Solid"/>
          <textattr colour="Black"
                    bold="false"/>
          <text tool="CPN Tools"
                version="4.0.1"/>
        </priority>
      </trans>
      <trans id="ID1415439991"
             explicit="false">
        <posattr x="-66.000000"
                 y="-210.000000"/>
        <fillattr colour="White"
                  pattern=""
                  filled="false"/>
        <lineattr colour="Black"
                  thick="1"
                  type="solid"/>
        <textattr colour="Black"
                  bold="false"/>
        <text>Stop
Timer</text>
        <box w="60.000000"
             h="40.000000"/>
        <binding x="7.200000"
                 y="-3.000000"/>
        <cond id="ID1415439992">
          <posattr x="-47.500000"
                   y="-179.000000"/>
          <fillattr colour="White"
                    pattern="Solid"
                    filled="false"/>
          <lineattr colour="Black"
                    thick="0"
                    type="Solid"/>
          <textattr colour="Black"
                    bold="false"/>
          <text tool="CPN Tools"
                version="4.0.1">[k&gt;id]</text>
        </cond>
        <time id="ID1415439993">
          <posattr x="-21.500000"
                   y="-179.000000"/>
          <fillattr colour="White"
                    pattern="Solid"
                    filled="false"/>
          <lineattr colour="Black"
                    thick="0"
                    type="Solid"/>
          <textattr colour="Black"
                    bold="false"/>
          <text tool="CPN Tools"
                version="4.0.1"/>
        </time>
        <code id="ID1415439994">
          <posattr x="-1.500000"
                   y="-262.000000"/>
          <fillattr colour="White"
                    pattern="Solid"
                    filled="false"/>
          <lineattr colour="Black"
                    thick="0"
                    type="Solid"/>
          <textattr colour="Black"
                    bold="false"/>
          <text tool="CPN Tools"
                version="4.0.1"/>
        </code>
        <priority id="ID1415439996">
          <posattr x="-134.000000"
                   y="-241.000000"/>
          <fillattr colour="White"
                    pattern="Solid"
                    filled="false"/>
          <lineattr colour="Black"
                    thick="0"
                    type="Solid"/>
          <textattr colour="Black"
                    bold="false"/>
          <text tool="CPN Tools"
                version="4.0.1"/>
        </priority>
      </trans>
      <trans id="ID1415439997"
             explicit="false">
        <posattr x="-84.000000"
                 y="-126.000000"/>
        <fillattr colour="White"
                  pattern=""
                  filled="false"/>
        <lineattr colour="Black"
                  thick="1"
                  type="solid"/>
        <textattr colour="Black"
                  bold="false"/>
        <text>TimeOut</text>
        <box w="60.000000"
             h="40.000000"/>
        <binding x="7.200000"
                 y="-3.000000"/>
        <cond id="ID1415439998">
          <posattr x="-107.000000"
                   y="-95.000000"/>
          <fillattr colour="White"
                    pattern="Solid"
                    filled="false"/>
          <lineattr colour="Black"
                    thick="0"
                    type="Solid"/>
          <textattr colour="Black"
                    bold="false"/>
          <text tool="CPN Tools"
                version="4.0.1">[k&lt;=id]</text>
        </cond>
        <time id="ID1415439999">
          <posattr x="-39.500000"
                   y="-95.000000"/>
          <fillattr colour="White"
                    pattern="Solid"
                    filled="false"/>
          <lineattr colour="Black"
                    thick="0"
                    type="Solid"/>
          <textattr colour="Black"
                    bold="false"/>
          <text tool="CPN Tools"
                version="4.0.1"/>
        </time>
        <code id="ID1415440000">
          <posattr x="-19.500000"
                   y="-178.000000"/>
          <fillattr colour="White"
                    pattern="Solid"
                    filled="false"/>
          <lineattr colour="Black"
                    thick="0"
                    type="Solid"/>
          <textattr colour="Black"
                    bold="false"/>
          <text tool="CPN Tools"
                version="4.0.1"/>
        </code>
        <priority id="ID1415440002">
          <posattr x="-152.000000"
                   y="-157.000000"/>
          <fillattr colour="White"
                    pattern="Solid"
                    filled="false"/>
          <lineattr colour="Black"
                    thick="0"
                    type="Solid"/>
          <textattr colour="Black"
                    bold="false"/>
          <text tool="CPN Tools"
                version="4.0.1"/>
        </priority>
      </trans>
      <trans id="ID1415440003"
             explicit="false">
        <posattr x="42.000000"
                 y="-32.000000"/>
        <fillattr colour="White"
                  pattern=""
                  filled="false"/>
        <lineattr colour="Black"
                  thick="1"
                  type="solid"/>
        <textattr colour="Black"
                  bold="false"/>
        <text>Send1</text>
        <box w="60.000000"
             h="40.000000"/>
        <binding x="7.200000"
                 y="-3.000000"/>
        <cond id="ID1415440004">
          <posattr x="3.000000"
                   y="-1.000000"/>
          <fillattr colour="White"
                    pattern="Solid"
                    filled="false"/>
          <lineattr colour="Black"
                    thick="0"
                    type="Solid"/>
          <textattr colour="Black"
                    bold="false"/>
          <text tool="CPN Tools"
                version="4.0.1"/>
        </cond>
        <time id="ID1415440005">
          <posattr x="86.500000"
                   y="-1.000000"/>
          <fillattr colour="White"
                    pattern="Solid"
                    filled="false"/>
          <lineattr colour="Black"
                    thick="0"
                    type="Solid"/>
          <textattr colour="Black"
                    bold="false"/>
          <text tool="CPN Tools"
                version="4.0.1"/>
        </time>
        <code id="ID1415440006">
          <posattr x="106.500000"
                   y="-84.000000"/>
          <fillattr colour="White"
                    pattern="Solid"
                    filled="false"/>
          <lineattr colour="Black"
                    thick="0"
                    type="Solid"/>
          <textattr colour="Black"
                    bold="false"/>
          <text tool="CPN Tools"
                version="4.0.1"/>
        </code>
        <priority id="ID1415440008">
          <posattr x="-26.000000"
                   y="-63.000000"/>
          <fillattr colour="White"
                    pattern="Solid"
                    filled="false"/>
          <lineattr colour="Black"
                    thick="0"
                    type="Solid"/>
          <textattr colour="Black"
                    bold="false"/>
          <text tool="CPN Tools"
                version="4.0.1"/>
        </priority>
      </trans>
      <trans id="ID1415440009"
             explicit="false">
        <posattr x="-66.000000"
                 y="-420.000000"/>
        <fillattr colour="White"
                  pattern=""
                  filled="false"/>
        <lineattr colour="Black"
                  thick="1"
                  type="solid"/>
        <textattr colour="Black"
                  bold="false"/>
        <text>Receive
Ack</text>
        <box w="60.000000"
             h="40.000000"/>
        <binding x="7.200000"
                 y="-3.000000"/>
        <cond id="ID1415440010">
          <posattr x="-105.000000"
                   y="-389.000000"/>
          <fillattr colour="White"
                    pattern="Solid"
                    filled="false"/>
          <lineattr colour="Black"
                    thick="0"
                    type="Solid"/>
          <textattr colour="Black"
                    bold="false"/>
          <text tool="CPN Tools"
                version="4.0.1"/>
        </cond>
        <time id="ID1415440011">
          <posattr x="-20.000000"
                   y="-391.000000"/>
          <fillattr colour="White"
                    pattern="Solid"
                    filled="false"/>
          <lineattr colour="Black"
                    thick="0"
                    type="Solid"/>
          <textattr colour="Black"
                    bold="false"/>
          <text tool="CPN Tools"
                version="4.0.1">@+wait()</text>
        </time>
        <code id="ID1415440012">
          <posattr x="-1.500000"
                   y="-472.000000"/>
          <fillattr colour="White"
                    pattern="Solid"
                    filled="false"/>
          <lineattr colour="Black"
                    thick="0"
                    type="Solid"/>
          <textattr colour="Black"
                    bold="false"/>
          <text tool="CPN Tools"
                version="4.0.1"/>
        </code>
        <priority id="ID1415440014">
          <posattr x="-134.000000"
                   y="-451.000000"/>
          <fillattr colour="White"
                    pattern="Solid"
                    filled="false"/>
          <lineattr colour="Black"
                    thick="0"
                    type="Solid"/>
          <textattr colour="Black"
                    bold="false"/>
          <text tool="CPN Tools"
                version="4.0.1"/>
        </priority>
      </trans>
      <trans id="ID1415440015"
             explicit="false">
        <posattr x="294.000000"
                 y="-32.000000"/>
        <fillattr colour="White"
                  pattern=""
                  filled="false"/>
        <lineattr colour="Black"
                  thick="1"
                  type="solid"/>
        <textattr colour="Black"
                  bold="false"/>
        <text>Transmit
Data</text>
        <box w="66.000000"
             h="40.000000"/>
        <binding x="7.200000"
                 y="-3.000000"/>
        <cond id="ID1415440016">
          <posattr x="252.000000"
                   y="-1.000000"/>
          <fillattr colour="White"
                    pattern="Solid"
                    filled="false"/>
          <lineattr colour="Black"
                    thick="0"
                    type="Solid"/>
          <textattr colour="Black"
                    bold="false"/>
          <text tool="CPN Tools"
                version="4.0.1"/>
        </cond>
        <time id="ID1415440017">
          <posattr x="360.000000"
                   y="-1.000000"/>
          <fillattr colour="White"
                    pattern="Solid"
                    filled="false"/>
          <lineattr colour="Black"
                    thick="0"
                    type="Solid"/>
          <textattr colour="Black"
                    bold="false"/>
          <text tool="CPN Tools"
                version="4.0.1">@+wait()</text>
        </time>
        <code id="ID1415440018">
          <posattr x="361.500000"
                   y="-84.000000"/>
          <fillattr colour="White"
                    pattern="Solid"
                    filled="false"/>
          <lineattr colour="Black"
                    thick="0"
                    type="Solid"/>
          <textattr colour="Black"
                    bold="false"/>
          <text tool="CPN Tools"
                version="4.0.1"/>
        </code>
        <priority id="ID1415440020">
          <posattr x="223.000000"
                   y="-63.000000"/>
          <fillattr colour="White"
                    pattern="Solid"
                    filled="false"/>
          <lineattr colour="Black"
                    thick="0"
                    type="Solid"/>
          <textattr colour="Black"
                    bold="false"/>
          <text tool="CPN Tools"
                version="4.0.1"/>
        </priority>
      </trans>
      <trans id="ID1415440021"
             explicit="false">
        <posattr x="462.000000"
                 y="-148.000000"/>
        <fillattr colour="White"
                  pattern=""
                  filled="false"/>
        <lineattr colour="Black"
                  thick="1"
                  type="solid"/>
        <textattr colour="Black"
                  bold="false"/>
        <text>Receive</text>
        <box w="60.000000"
             h="40.000000"/>
        <binding x="7.200000"
                 y="-3.000000"/>
        <cond id="ID1415440022">
          <posattr x="423.000000"
                   y="-117.000000"/>
          <fillattr colour="White"
                    pattern="Solid"
                    filled="false"/>
          <lineattr colour="Black"
                    thick="0"
                    type="Solid"/>
          <textattr colour="Black"
                    bold="false"/>
          <text tool="CPN Tools"
                version="4.0.1"/>
        </cond>
        <time id="ID1415440023">
          <posattr x="514.006611"
                   y="-116.000000"/>
          <fillattr colour="White"
                    pattern="Solid"
                    filled="false"/>
          <lineattr colour="Black"
                    thick="0"
                    type="Solid"/>
          <textattr colour="Black"
                    bold="false"/>
          <text tool="CPN Tools"
                version="4.0.1">@+wait()</text>
        </time>
        <code id="ID1415440024">
          <posattr x="526.500000"
                   y="-200.000000"/>
          <fillattr colour="White"
                    pattern="Solid"
                    filled="false"/>
          <lineattr colour="Black"
                    thick="0"
                    type="Solid"/>
          <textattr colour="Black"
                    bold="false"/>
          <text tool="CPN Tools"
                version="4.0.1"/>
        </code>
        <priority id="ID1415440026">
          <posattr x="394.000000"
                   y="-179.000000"/>
          <fillattr colour="White"
                    pattern="Solid"
                    filled="false"/>
          <lineattr colour="Black"
                    thick="0"
                    type="Solid"/>
          <textattr colour="Black"
                    bold="false"/>
          <text tool="CPN Tools"
                version="4.0.1"/>
        </priority>
      </trans>
      <trans id="ID1415440027"
             explicit="false">
        <posattr x="322.000000"
                 y="-420.000000"/>
        <fillattr colour="White"
                  pattern=""
                  filled="false"/>
        <lineattr colour="Black"
                  thick="1"
                  type="solid"/>
        <textattr colour="Black"
                  bold="false"/>
        <text>Transmit
Ack</text>
        <box w="60.000000"
             h="40.000000"/>
        <binding x="7.200000"
                 y="-3.000000"/>
        <cond id="ID1415440028">
          <posattr x="283.000000"
                   y="-389.000000"/>
          <fillattr colour="White"
                    pattern="Solid"
                    filled="false"/>
          <lineattr colour="Black"
                    thick="0"
                    type="Solid"/>
          <textattr colour="Black"
                    bold="false"/>
          <text tool="CPN Tools"
                version="4.0.1"/>
        </cond>
        <time id="ID1415440029">
          <posattr x="362.000000"
                   y="-387.000000"/>
          <fillattr colour="White"
                    pattern="Solid"
                    filled="false"/>
          <lineattr colour="Black"
                    thick="0"
                    type="Solid"/>
          <textattr colour="Black"
                    bold="false"/>
          <text tool="CPN Tools"
                version="4.0.1">@+wait()</text>
        </time>
        <code id="ID1415440030">
          <posattr x="386.500000"
                   y="-472.000000"/>
          <fillattr colour="White"
                    pattern="Solid"
                    filled="false"/>
          <lineattr colour="Black"
                    thick="0"
                    type="Solid"/>
          <textattr colour="Black"
                    bold="false"/>
          <text tool="CPN Tools"
                version="4.0.1"/>
        </code>
        <priority id="ID1415440032">
          <posattr x="254.000000"
                   y="-451.000000"/>
          <fillattr colour="White"
                    pattern="Solid"
                    filled="false"/>
          <lineattr colour="Black"
                    thick="0"
                    type="Solid"/>
          <textattr colour="Black"
                    bold="false"/>
          <text tool="CPN Tools"
                version="4.0.1"/>
        </priority>
      </trans>
      <trans id="ID1415440033"
             explicit="false">
        <posattr x="-378.000000"
                 y="197.000000"/>
        <fillattr colour="White"
                  pattern=""
                  filled="false"/>
        <lineattr colour="Black"
                  thick="1"
                  type="solid"/>
        <textattr colour="Black"
                  bold="false"/>
        <text>Y</text>
        <box w="60.000000"
             h="40.000000"/>
        <binding x="7.200000"
                 y="-3.000000"/>
        <cond id="ID1415440034">
          <posattr x="-417.000000"
                   y="228.000000"/>
          <fillattr colour="White"
                    pattern="Solid"
                    filled="false"/>
          <lineattr colour="Black"
                    thick="0"
                    type="Solid"/>
          <textattr colour="Black"
                    bold="false"/>
          <text tool="CPN Tools"
                version="4.0.1"/>
        </cond>
        <time id="ID1415440035">
          <posattr x="-285.500000"
                   y="228.000000"/>
          <fillattr colour="White"
                    pattern="Solid"
                    filled="false"/>
          <lineattr colour="Black"
                    thick="0"
                    type="Solid"/>
          <textattr colour="Black"
                    bold="false"/>
          <text tool="CPN Tools"
                version="4.0.1">@+discrete(50,75)</text>
        </time>
        <code id="ID1415440036">
          <posattr x="-313.500000"
                   y="145.000000"/>
          <fillattr colour="White"
                    pattern="Solid"
                    filled="false"/>
          <lineattr colour="Black"
                    thick="0"
                    type="Solid"/>
          <textattr colour="Black"
                    bold="false"/>
          <text tool="CPN Tools"
                version="4.0.1"/>
        </code>
        <priority id="ID1415440038">
          <posattr x="-446.000000"
                   y="166.000000"/>
          <fillattr colour="White"
                    pattern="Solid"
                    filled="false"/>
          <lineattr colour="Black"
                    thick="0"
                    type="Solid"/>
          <textattr colour="Black"
                    bold="false"/>
          <text tool="CPN Tools"
                version="4.0.1"/>
        </priority>
      </trans>
      <arc id="ID1415440039"
           orientation="TtoP"
           order="1">
        <posattr x="0.000000"
                 y="0.000000"/>
        <fillattr colour="White"
                  pattern=""
                  filled="false"/>
        <lineattr colour="Black"
                  thick="1"
                  type="Solid"/>
        <textattr colour="Black"
                  bold="false"/>
        <arrowattr headsize="1.200000"
                   currentcyckle="2"/>
        <transend idref="ID1415440033"/>
        <placeend idref="ID1415439937"/>
        <bendpoint id="ID1415822439"
                   serial="1">
          <posattr x="-378.000000"
                   y="115.000000"/>
          <fillattr colour="White"
                    pattern="Solid"
                    filled="false"/>
          <lineattr colour="Black"
                    thick="0"
                    type="Solid"/>
          <textattr colour="Black"
                    bold="false"/>
        </bendpoint>
        <annot id="ID1415440040">
          <posattr x="-359.500000"
                   y="145.000000"/>
          <fillattr colour="White"
                    pattern="Solid"
                    filled="false"/>
          <lineattr colour="Black"
                    thick="0"
                    type="Solid"/>
          <textattr colour="Black"
                    bold="false"/>
          <text tool="CPN Tools"
                version="4.0.1">(k,d)</text>
        </annot>
      </arc>
      <arc id="ID1415440041"
           orientation="PtoT"
           order="1">
        <posattr x="0.000000"
                 y="0.000000"/>
        <fillattr colour="White"
                  pattern=""
                  filled="false"/>
        <lineattr colour="Black"
                  thick="1"
                  type="Solid"/>
        <textattr colour="Black"
                  bold="false"/>
        <arrowattr headsize="1.200000"
                   currentcyckle="2"/>
        <transend idref="ID1415439985"/>
        <placeend idref="ID1415439937"/>
        <bendpoint id="ID1415834607"
                   serial="1">
          <posattr x="-378.000000"
                   y="-138.000000"/>
          <fillattr colour="White"
                    pattern="Solid"
                    filled="false"/>
          <lineattr colour="Black"
                    thick="0"
                    type="Solid"/>
          <textattr colour="Black"
                    bold="false"/>
        </bendpoint>
        <annot id="ID1415440042">
          <posattr x="-347.000000"
                   y="-35.000000"/>
          <fillattr colour="White"
                    pattern="Solid"
                    filled="false"/>
          <lineattr colour="Black"
                    thick="0"
                    type="Solid"/>
          <textattr colour="Black"
                    bold="false"/>
          <text tool="CPN Tools"
                version="4.0.1">(id,data)</text>
        </annot>
      </arc>
      <arc id="ID1415440043"
           orientation="TtoP"
           order="1">
        <posattr x="0.000000"
                 y="0.000000"/>
        <fillattr colour="White"
                  pattern=""
                  filled="false"/>
        <lineattr colour="Black"
                  thick="1"
                  type="Solid"/>
        <textattr colour="Black"
                  bold="false"/>
        <arrowattr headsize="1.200000"
                   currentcyckle="2"/>
        <transend idref="ID1415440009"/>
        <placeend idref="ID1415439952"/>
        <annot id="ID1415440044">
          <posattr x="-21.500000"
                   y="-365.000000"/>
          <fillattr colour="White"
                    pattern="Solid"
                    filled="false"/>
          <lineattr colour="Black"
                    thick="0"
                    type="Solid"/>
          <textattr colour="Black"
                    bold="false"/>
          <text tool="CPN Tools"
                version="4.0.1">check(id,k)</text>
        </annot>
      </arc>
      <arc id="ID1415440045"
           orientation="PtoT"
           order="1">
        <posattr x="0.000000"
                 y="0.000000"/>
        <fillattr colour="White"
                  pattern=""
                  filled="false"/>
        <lineattr colour="Black"
                  thick="1"
                  type="Solid"/>
        <textattr colour="Black"
                  bold="false"/>
        <arrowattr headsize="1.200000"
                   currentcyckle="2"/>
        <transend idref="ID1415439991"/>
        <placeend idref="ID1415439952"/>
        <annot id="ID1415440046">
          <posattr x="-65.500000"
                   y="-260.000000"/>
          <fillattr colour="White"
                    pattern="Solid"
                    filled="false"/>
          <lineattr colour="Black"
                    thick="0"
                    type="Solid"/>
          <textattr colour="Black"
                    bold="false"/>
          <text tool="CPN Tools"
                version="4.0.1">k</text>
        </annot>
      </arc>
      <arc id="ID1415440047"
           orientation="PtoT"
           order="1">
        <posattr x="0.000000"
                 y="0.000000"/>
        <fillattr colour="White"
                  pattern=""
                  filled="false"/>
        <lineattr colour="Black"
                  thick="1"
                  type="Solid"/>
        <textattr colour="Black"
                  bold="false"/>
        <arrowattr headsize="1.200000"
                   currentcyckle="2"/>
        <transend idref="ID1415439997"/>
        <placeend idref="ID1415439949"/>
        <bendpoint id="ID1415439909"
                   serial="1">
          <posattr x="-30.000000"
                   y="-126.000000"/>
          <fillattr colour="White"
                    pattern="Solid"
                    filled="false"/>
          <lineattr colour="Black"
                    thick="0"
                    type="Solid"/>
          <textattr colour="Black"
                    bold="false"/>
        </bendpoint>
        <annot id="ID1415440048">
          <posattr x="-15.000000"
                   y="-115.000000"/>
          <fillattr colour="White"
                    pattern="Solid"
                    filled="false"/>
          <lineattr colour="Black"
                    thick="0"
                    type="Solid"/>
          <textattr colour="Black"
                    bold="false"/>
          <text tool="CPN Tools"
                version="4.0.1">(id,data)</text>
        </annot>
      </arc>
      <arc id="ID1415440049"
           orientation="PtoT"
           order="1">
        <posattr x="0.000000"
                 y="0.000000"/>
        <fillattr colour="White"
                  pattern=""
                  filled="false"/>
        <lineattr colour="Black"
                  thick="1"
                  type="Solid"/>
        <textattr colour="Black"
                  bold="false"/>
        <arrowattr headsize="1.200000"
                   currentcyckle="2"/>
        <transend idref="ID1415439985"/>
        <placeend idref="ID1415439943"/>
        <annot id="ID1415440050">
          <posattr x="-266.500000"
                   y="-201.000000"/>
          <fillattr colour="White"
                    pattern="Solid"
                    filled="false"/>
          <lineattr colour="Black"
                    thick="0"
                    type="Solid"/>
          <textattr colour="Black"
                    bold="false"/>
          <text tool="CPN Tools"
                version="4.0.1">id</text>
        </annot>
      </arc>
      <arc id="ID1415440051"
           orientation="PtoT"
           order="1">
        <posattr x="0.000000"
                 y="0.000000"/>
        <fillattr colour="White"
                  pattern=""
                  filled="false"/>
        <lineattr colour="Black"
                  thick="1"
                  type="Solid"/>
        <textattr colour="Black"
                  bold="false"/>
        <arrowattr headsize="1.200000"
                   currentcyckle="2"/>
        <transend idref="ID1415439979"/>
        <placeend idref="ID1415439937"/>
        <bendpoint id="ID1415836143"
                   serial="1">
          <posattr x="-252.000000"
                   y="42.000000"/>
          <fillattr colour="White"
                    pattern="Solid"
                    filled="false"/>
          <lineattr colour="Black"
                    thick="0"
                    type="Solid"/>
          <textattr colour="Black"
                    bold="false"/>
        </bendpoint>
        <annot id="ID1415440052">
          <posattr x="-221.000000"
                   y="38.000000"/>
          <fillattr colour="White"
                    pattern="Solid"
                    filled="false"/>
          <lineattr colour="Black"
                    thick="0"
                    type="Solid"/>
          <textattr colour="Black"
                    bold="false"/>
          <text tool="CPN Tools"
                version="4.0.1">(id,data)</text>
        </annot>
      </arc>
      <arc id="ID1415440053"
           orientation="PtoT"
           order="1">
        <posattr x="0.000000"
                 y="0.000000"/>
        <fillattr colour="White"
                  pattern=""
                  filled="false"/>
        <lineattr colour="Black"
                  thick="1"
                  type="Solid"/>
        <textattr colour="Black"
                  bold="false"/>
        <arrowattr headsize="1.200000"
                   currentcyckle="2"/>
        <transend idref="ID1415439973"/>
        <placeend idref="ID1415439970"/>
        <annot id="ID1415440054">
          <posattr x="-153.500000"
                   y="139.000000"/>
          <fillattr colour="White"
                    pattern="Solid"
                    filled="false"/>
          <lineattr colour="Black"
                    thick="0"
                    type="Solid"/>
          <textattr colour="Black"
                    bold="false"/>
          <text tool="CPN Tools"
                version="4.0.1">k</text>
        </annot>
      </arc>
      <arc id="ID1415440055"
           orientation="TtoP"
           order="1">
        <posattr x="0.000000"
                 y="0.000000"/>
        <fillattr colour="White"
                  pattern=""
                  filled="false"/>
        <lineattr colour="Black"
                  thick="1"
                  type="Solid"/>
        <textattr colour="Black"
                  bold="false"/>
        <arrowattr headsize="1.200000"
                   currentcyckle="2"/>
        <transend idref="ID1415439997"/>
        <placeend idref="ID1415439952"/>
        <bendpoint id="ID1415439911"
                   serial="1">
          <posattr x="-115.000000"
                   y="-168.000000"/>
          <fillattr colour="White"
                    pattern="Solid"
                    filled="false"/>
          <lineattr colour="Black"
                    thick="0"
                    type="Solid"/>
          <textattr colour="Black"
                    bold="false"/>
        </bendpoint>
        <bendpoint id="ID1415439912"
                   serial="2">
          <posattr x="-115.000000"
                   y="-252.000000"/>
          <fillattr colour="White"
                    pattern="Solid"
                    filled="false"/>
          <lineattr colour="Black"
                    thick="0"
                    type="Solid"/>
          <textattr colour="Black"
                    bold="false"/>
        </bendpoint>
        <annot id="ID1415440056">
          <posattr x="-102.500000"
                   y="-169.000000"/>
          <fillattr colour="White"
                    pattern="Solid"
                    filled="false"/>
          <lineattr colour="Black"
                    thick="0"
                    type="Solid"/>
          <textattr colour="Black"
                    bold="false"/>
          <text tool="CPN Tools"
                version="4.0.1">k</text>
        </annot>
      </arc>
      <arc id="ID1415440057"
           orientation="TtoP"
           order="1">
        <posattr x="0.000000"
                 y="0.000000"/>
        <fillattr colour="White"
                  pattern=""
                  filled="false"/>
        <lineattr colour="Black"
                  thick="1"
                  type="Solid"/>
        <textattr colour="Black"
                  bold="false"/>
        <arrowattr headsize="1.200000"
                   currentcyckle="2"/>
        <transend idref="ID1415439997"/>
        <placeend idref="ID1415439946"/>
        <annot id="ID1415440058">
          <posattr x="-53.000000"
                   y="-79.000000"/>
          <fillattr colour="White"
                    pattern="Solid"
                    filled="false"/>
          <lineattr colour="Black"
                    thick="0"
                    type="Solid"/>
          <textattr colour="Black"
                    bold="false"/>
          <text tool="CPN Tools"
                version="4.0.1">(id,data)</text>
        </annot>
      </arc>
      <arc id="ID1415440059"
           orientation="PtoT"
           order="1">
        <posattr x="0.000000"
                 y="0.000000"/>
        <fillattr colour="White"
                  pattern=""
                  filled="false"/>
        <lineattr colour="Black"
                  thick="1"
                  type="Solid"/>
        <textattr colour="Black"
                  bold="false"/>
        <arrowattr headsize="1.200000"
                   currentcyckle="2"/>
        <transend idref="ID1415440009"/>
        <placeend idref="ID1415439967"/>
        <annot id="ID1415440060">
          <posattr x="57.000000"
                   y="-409.000000"/>
          <fillattr colour="White"
                    pattern="Solid"
                    filled="false"/>
          <lineattr colour="Black"
                    thick="0"
                    type="Solid"/>
          <textattr colour="Black"
                    bold="false"/>
          <text tool="CPN Tools"
                version="4.0.1">id</text>
        </annot>
      </arc>
      <arc id="ID1415440061"
           orientation="TtoP"
           order="1">
        <posattr x="0.000000"
                 y="0.000000"/>
        <fillattr colour="White"
                  pattern=""
                  filled="false"/>
        <lineattr colour="Black"
                  thick="1"
                  type="Solid"/>
        <textattr colour="Black"
                  bold="false"/>
        <arrowattr headsize="1.200000"
                   currentcyckle="2"/>
        <transend idref="ID1415440015"/>
        <placeend idref="ID1415439958"/>
        <annot id="ID1415440062">
          <posattr x="384.000000"
                   y="-21.000000"/>
          <fillattr colour="White"
                    pattern="Solid"
                    filled="false"/>
          <lineattr colour="Black"
                    thick="0"
                    type="Solid"/>
          <textattr colour="Black"
                    bold="false"/>
          <text tool="CPN Tools"
                version="4.0.1">success1(id,data)</text>
        </annot>
      </arc>
      <arc id="ID1415440063"
           orientation="TtoP"
           order="1">
        <posattr x="0.000000"
                 y="0.000000"/>
        <fillattr colour="White"
                  pattern=""
                  filled="false"/>
        <lineattr colour="Black"
                  thick="1"
                  type="Solid"/>
        <textattr colour="Black"
                  bold="false"/>
        <arrowattr headsize="1.200000"
                   currentcyckle="2"/>
        <transend idref="ID1415440021"/>
        <placeend idref="ID1415439964"/>
        <annot id="ID1415440064">
          <posattr x="503.500000"
                   y="-212.000000"/>
          <fillattr colour="White"
                    pattern="Solid"
                    filled="false"/>
          <lineattr colour="Black"
                    thick="0"
                    type="Solid"/>
          <textattr colour="Black"
                    bold="false"/>
          <text tool="CPN Tools"
                version="4.0.1">check1(id,k)</text>
        </annot>
      </arc>
      <arc id="ID1415440065"
           orientation="TtoP"
           order="1">
        <posattr x="0.000000"
                 y="0.000000"/>
        <fillattr colour="White"
                  pattern=""
                  filled="false"/>
        <lineattr colour="Black"
                  thick="1"
                  type="Solid"/>
        <textattr colour="Black"
                  bold="false"/>
        <arrowattr headsize="1.200000"
                   currentcyckle="2"/>
        <transend idref="ID1415440021"/>
        <placeend idref="ID1415439961"/>
        <annot id="ID1415440066">
          <posattr x="377.000000"
                   y="-169.000000"/>
          <fillattr colour="White"
                    pattern="Solid"
                    filled="false"/>
          <lineattr colour="Black"
                    thick="0"
                    type="Solid"/>
          <textattr colour="Black"
                    bold="false"/>
          <text tool="CPN Tools"
                version="4.0.1">check1(id,k)</text>
        </annot>
      </arc>
      <arc id="ID1415440067"
           orientation="PtoT"
           order="1">
        <posattr x="0.000000"
                 y="0.000000"/>
        <fillattr colour="White"
                  pattern=""
                  filled="false"/>
        <lineattr colour="Black"
                  thick="1"
                  type="Solid"/>
        <textattr colour="Black"
                  bold="false"/>
        <arrowattr headsize="1.200000"
                   currentcyckle="2"/>
        <transend idref="ID1415439979"/>
        <placeend idref="ID1415439940"/>
        <bendpoint id="ID1415439913"
                   serial="1">
          <posattr x="-252.000000"
                   y="-84.000000"/>
          <fillattr colour="White"
                    pattern="Solid"
                    filled="false"/>
          <lineattr colour="Black"
                    thick="0"
                    type="Solid"/>
          <textattr colour="Black"
                    bold="false"/>
        </bendpoint>
        <annot id="ID1415440068">
          <posattr x="-261.500000"
                   y="-62.000000"/>
          <fillattr colour="White"
                    pattern="Solid"
                    filled="false"/>
          <lineattr colour="Black"
                    thick="0"
                    type="Solid"/>
          <textattr colour="Black"
                    bold="false"/>
          <text tool="CPN Tools"
                version="4.0.1">id</text>
        </annot>
      </arc>
      <arc id="ID1415440069"
           orientation="PtoT"
           order="1">
        <posattr x="0.000000"
                 y="0.000000"/>
        <fillattr colour="White"
                  pattern=""
                  filled="false"/>
        <lineattr colour="Black"
                  thick="1"
                  type="Solid"/>
        <textattr colour="Black"
                  bold="false"/>
        <arrowattr headsize="1.200000"
                   currentcyckle="2"/>
        <transend idref="ID1415439997"/>
        <placeend idref="ID1415439952"/>
        <bendpoint id="ID1415846967"
                   serial="1">
          <posattr x="-153.000000"
                   y="-126.000000"/>
          <fillattr colour="White"
                    pattern="Solid"
                    filled="false"/>
          <lineattr colour="Black"
                    thick="0"
                    type="Solid"/>
          <textattr colour="Black"
                    bold="false"/>
        </bendpoint>
        <bendpoint id="ID1415439915"
                   serial="2">
          <posattr x="-153.000000"
                   y="-310.000000"/>
          <fillattr colour="White"
                    pattern="Solid"
                    filled="false"/>
          <lineattr colour="Black"
                    thick="0"
                    type="Solid"/>
          <textattr colour="Black"
                    bold="false"/>
        </bendpoint>
        <annot id="ID1415440070">
          <posattr x="-160.500000"
                   y="-172.000000"/>
          <fillattr colour="White"
                    pattern="Solid"
                    filled="false"/>
          <lineattr colour="Black"
                    thick="0"
                    type="Solid"/>
          <textattr colour="Black"
                    bold="false"/>
          <text tool="CPN Tools"
                version="4.0.1">k</text>
        </annot>
      </arc>
      <arc id="ID1415440071"
           orientation="PtoT"
           order="1">
        <posattr x="0.000000"
                 y="0.000000"/>
        <fillattr colour="White"
                  pattern=""
                  filled="false"/>
        <lineattr colour="Black"
                  thick="1"
                  type="Solid"/>
        <textattr colour="Black"
                  bold="false"/>
        <arrowattr headsize="1.200000"
                   currentcyckle="2"/>
        <transend idref="ID1415440003"/>
        <placeend idref="ID1415439946"/>
        <annot id="ID1415440072">
          <posattr x="-25.000000"
                   y="-21.000000"/>
          <fillattr colour="White"
                    pattern="Solid"
                    filled="false"/>
          <lineattr colour="Black"
                    thick="0"
                    type="Solid"/>
          <textattr colour="Black"
                    bold="false"/>
          <text tool="CPN Tools"
                version="4.0.1">(id,data)</text>
        </annot>
      </arc>
      <arc id="ID1415440073"
           orientation="TtoP"
           order="1">
        <posattr x="0.000000"
                 y="0.000000"/>
        <fillattr colour="White"
                  pattern=""
                  filled="false"/>
        <lineattr colour="Black"
                  thick="1"
                  type="Solid"/>
        <textattr colour="Black"
                  bold="false"/>
        <arrowattr headsize="1.200000"
                   currentcyckle="2"/>
        <transend idref="ID1415440033"/>
        <placeend idref="ID1415439970"/>
        <annot id="ID1415440074">
          <posattr x="-273.000000"
                   y="179.000000"/>
          <fillattr colour="White"
                    pattern="Solid"
                    filled="false"/>
          <lineattr colour="Black"
                    thick="0"
                    type="Solid"/>
          <textattr colour="Black"
                    bold="false"/>
          <text tool="CPN Tools"
                version="4.0.1">k+1</text>
        </annot>
      </arc>
      <arc id="ID1415440075"
           orientation="TtoP"
           order="1">
        <posattr x="0.000000"
                 y="0.000000"/>
        <fillattr colour="White"
                  pattern=""
                  filled="false"/>
        <lineattr colour="Black"
                  thick="1"
                  type="Solid"/>
        <textattr colour="Black"
                  bold="false"/>
        <arrowattr headsize="1.200000"
                   currentcyckle="2"/>
        <transend idref="ID1415440027"/>
        <placeend idref="ID1415439967"/>
        <annot id="ID1415440076">
          <posattr x="240.000000"
                   y="-409.000000"/>
          <fillattr colour="White"
                    pattern="Solid"
                    filled="false"/>
          <lineattr colour="Black"
                    thick="0"
                    type="Solid"/>
          <textattr colour="Black"
                    bold="false"/>
          <text tool="CPN Tools"
                version="4.0.1">success2(id)</text>
        </annot>
      </arc>
      <arc id="ID1415440077"
           orientation="TtoP"
           order="2">
        <posattr x="0.000000"
                 y="0.000000"/>
        <fillattr colour="White"
                  pattern=""
                  filled="false"/>
        <lineattr colour="Black"
                  thick="1"
                  type="Solid"/>
        <textattr colour="Black"
                  bold="false"/>
        <arrowattr headsize="1.200000"
                   currentcyckle="2"/>
        <transend idref="ID1415439991"/>
        <placeend idref="ID1415439952"/>
        <annot id="ID1415440078">
          <posattr x="-51.500000"
                   y="-260.000000"/>
          <fillattr colour="White"
                    pattern="Solid"
                    filled="false"/>
          <lineattr colour="Black"
                    thick="0"
                    type="Solid"/>
          <textattr colour="Black"
                    bold="false"/>
          <text tool="CPN Tools"
                version="4.0.1">k</text>
        </annot>
      </arc>
      <arc id="ID1415440079"
           orientation="TtoP"
           order="1">
        <posattr x="0.000000"
                 y="0.000000"/>
        <fillattr colour="White"
                  pattern=""
                  filled="false"/>
        <lineattr colour="Black"
                  thick="1"
                  type="Solid"/>
        <textattr colour="Black"
                  bold="false"/>
        <arrowattr headsize="1.200000"
                   currentcyckle="2"/>
        <transend idref="ID1415440003"/>
        <placeend idref="ID1415439949"/>
        <annot id="ID1415440080">
          <posattr x="98.000000"
                   y="-85.000000"/>
          <fillattr colour="White"
                    pattern="Solid"
                    filled="false"/>
          <lineattr colour="Black"
                    thick="0"
                    type="Solid"/>
          <textattr colour="Black"
                    bold="false"/>
          <text tool="CPN Tools"
                version="4.0.1">(id,data)@+Wait</text>
        </annot>
      </arc>
      <arc id="ID1415440081"
           orientation="PtoT"
           order="1">
        <posattr x="0.000000"
                 y="0.000000"/>
        <fillattr colour="White"
                  pattern=""
                  filled="false"/>
        <lineattr colour="Black"
                  thick="1"
                  type="Solid"/>
        <textattr colour="Black"
                  bold="false"/>
        <arrowattr headsize="1.200000"
                   currentcyckle="2"/>
        <transend idref="ID1415440021"/>
        <placeend idref="ID1415439958"/>
        <annot id="ID1415440082">
          <posattr x="493.000000"
                   y="-90.000000"/>
          <fillattr colour="White"
                    pattern="Solid"
                    filled="false"/>
          <lineattr colour="Black"
                    thick="0"
                    type="Solid"/>
          <textattr colour="Black"
                    bold="false"/>
          <text tool="CPN Tools"
                version="4.0.1">(id,data)</text>
        </annot>
      </arc>
      <arc id="ID1415440083"
           orientation="PtoT"
           order="2">
        <posattr x="0.000000"
                 y="0.000000"/>
        <fillattr colour="White"
                  pattern=""
                  filled="false"/>
        <lineattr colour="Black"
                  thick="1"
                  type="Solid"/>
        <textattr colour="Black"
                  bold="false"/>
        <arrowattr headsize="1.200000"
                   currentcyckle="2"/>
        <transend idref="ID1415440009"/>
        <placeend idref="ID1415439952"/>
        <annot id="ID1415440084">
          <posattr x="-80.500000"
                   y="-364.000000"/>
          <fillattr colour="White"
                    pattern="Solid"
                    filled="false"/>
          <lineattr colour="Black"
                    thick="0"
                    type="Solid"/>
          <textattr colour="Black"
                    bold="false"/>
          <text tool="CPN Tools"
                version="4.0.1">k</text>
        </annot>
      </arc>
      <arc id="ID1415440085"
           orientation="TtoP"
           order="1">
        <posattr x="0.000000"
                 y="0.000000"/>
        <fillattr colour="White"
                  pattern=""
                  filled="false"/>
        <lineattr colour="Black"
                  thick="1"
                  type="Solid"/>
        <textattr colour="Black"
                  bold="false"/>
        <arrowattr headsize="1.200000"
                   currentcyckle="2"/>
        <transend idref="ID1415440009"/>
        <placeend idref="ID1415439943"/>
        <bendpoint id="ID1415439916"
                   serial="1">
          <posattr x="-275.574523"
                   y="-420.000000"/>
          <fillattr colour="White"
                    pattern="Solid"
                    filled="false"/>
          <lineattr colour="Black"
                    thick="0"
                    type="Solid"/>
          <textattr colour="Black"
                    bold="false"/>
        </bendpoint>
        <annot id="ID1415440086">
          <posattr x="-179.000000"
                   y="-409.000000"/>
          <fillattr colour="White"
                    pattern="Solid"
                    filled="false"/>
          <lineattr colour="Black"
                    thick="0"
                    type="Solid"/>
          <textattr colour="Black"
                    bold="false"/>
          <text tool="CPN Tools"
                version="4.0.1">transmit1(id,k)</text>
        </annot>
      </arc>
      <arc id="ID1415440087"
           orientation="TtoP"
           order="1">
        <posattr x="0.000000"
                 y="0.000000"/>
        <fillattr colour="White"
                  pattern=""
                  filled="false"/>
        <lineattr colour="Black"
                  thick="1"
                  type="Solid"/>
        <textattr colour="Black"
                  bold="false"/>
        <arrowattr headsize="1.200000"
                   currentcyckle="2"/>
        <transend idref="ID1415439991"/>
        <placeend idref="ID1415439940"/>
        <bendpoint id="ID1415439917"
                   serial="1">
          <posattr x="-179.000000"
                   y="-210.000000"/>
          <fillattr colour="White"
                    pattern="Solid"
                    filled="false"/>
          <lineattr colour="Black"
                    thick="0"
                    type="Solid"/>
          <textattr colour="Black"
                    bold="false"/>
        </bendpoint>
        <bendpoint id="ID1415439918"
                   serial="2">
          <posattr x="-189.000000"
                   y="-189.000000"/>
          <fillattr colour="White"
                    pattern="Solid"
                    filled="false"/>
          <lineattr colour="Black"
                    thick="0"
                    type="Solid"/>
          <textattr colour="Black"
                    bold="false"/>
        </bendpoint>
        <annot id="ID1415440088">
          <posattr x="-178.000000"
                   y="-223.000000"/>
          <fillattr colour="White"
                    pattern="Solid"
                    filled="false"/>
          <lineattr colour="Black"
                    thick="0"
                    type="Solid"/>
          <textattr colour="Black"
                    bold="false"/>
          <text tool="CPN Tools"
                version="4.0.1">k</text>
        </annot>
      </arc>
      <arc id="ID1415440089"
           orientation="TtoP"
           order="1">
        <posattr x="0.000000"
                 y="0.000000"/>
        <fillattr colour="White"
                  pattern=""
                  filled="false"/>
        <lineattr colour="Black"
                  thick="1"
                  type="Solid"/>
        <textattr colour="Black"
                  bold="false"/>
        <arrowattr headsize="1.200000"
                   currentcyckle="2"/>
        <transend idref="ID1415440003"/>
        <placeend idref="ID1415439955"/>
        <annot id="ID1415440090">
          <posattr x="101.000000"
                   y="-21.000000"/>
          <fillattr colour="White"
                    pattern="Solid"
                    filled="false"/>
          <lineattr colour="Black"
                    thick="0"
                    type="Solid"/>
          <textattr colour="Black"
                    bold="false"/>
          <text tool="CPN Tools"
                version="4.0.1">(id,data)</text>
        </annot>
      </arc>
      <arc id="ID1415440091"
           orientation="TtoP"
           order="1">
        <posattr x="0.000000"
                 y="0.000000"/>
        <fillattr colour="White"
                  pattern=""
                  filled="false"/>
        <lineattr colour="Black"
                  thick="1"
                  type="Solid"/>
        <textattr colour="Black"
                  bold="false"/>
        <arrowattr headsize="1.200000"
                   currentcyckle="2"/>
        <transend idref="ID1415439973"/>
        <placeend idref="ID1415439937"/>
        <annot id="ID1415440092">
          <posattr x="-267.000000"
                   y="95.000000"/>
          <fillattr colour="White"
                    pattern="Solid"
                    filled="false"/>
          <lineattr colour="Black"
                    thick="0"
                    type="Solid"/>
          <textattr colour="Black"
                    bold="false"/>
          <text tool="CPN Tools"
                version="4.0.1">(k,d)</text>
        </annot>
      </arc>
      <arc id="ID1415440093"
           orientation="PtoT"
           order="1">
        <posattr x="0.000000"
                 y="0.000000"/>
        <fillattr colour="White"
                  pattern=""
                  filled="false"/>
        <lineattr colour="Black"
                  thick="1"
                  type="Solid"/>
        <textattr colour="Black"
                  bold="false"/>
        <arrowattr headsize="1.200000"
                   currentcyckle="2"/>
        <transend idref="ID1415440027"/>
        <placeend idref="ID1415439964"/>
        <bendpoint id="ID1415439919"
                   serial="1">
          <posattr x="462.000000"
                   y="-420.000000"/>
          <fillattr colour="White"
                    pattern="Solid"
                    filled="false"/>
          <lineattr colour="Black"
                    thick="0"
                    type="Solid"/>
          <textattr colour="Black"
                    bold="false"/>
        </bendpoint>
        <annot id="ID1415440094">
          <posattr x="412.000000"
                   y="-431.000000"/>
          <fillattr colour="White"
                    pattern="Solid"
                    filled="false"/>
          <lineattr colour="Black"
                    thick="0"
                    type="Solid"/>
          <textattr colour="Black"
                    bold="false"/>
          <text tool="CPN Tools"
                version="4.0.1">id</text>
        </annot>
      </arc>
      <arc id="ID1415440095"
           orientation="PtoT"
           order="2">
        <posattr x="0.000000"
                 y="0.000000"/>
        <fillattr colour="White"
                  pattern=""
                  filled="false"/>
        <lineattr colour="Black"
                  thick="1"
                  type="Solid"/>
        <textattr colour="Black"
                  bold="false"/>
        <arrowattr headsize="1.200000"
                   currentcyckle="2"/>
        <transend idref="ID1415440021"/>
        <placeend idref="ID1415439961"/>
        <annot id="ID1415440096">
          <posattr x="378.000000"
                   y="-126.000000"/>
          <fillattr colour="White"
                    pattern="Solid"
                    filled="false"/>
          <lineattr colour="Black"
                    thick="0"
                    type="Solid"/>
          <textattr colour="Black"
                    bold="false"/>
          <text tool="CPN Tools"
                version="4.0.1">k</text>
        </annot>
      </arc>
      <arc id="ID1415440097"
           orientation="PtoT"
           order="1">
        <posattr x="0.000000"
                 y="0.000000"/>
        <fillattr colour="White"
                  pattern=""
                  filled="false"/>
        <lineattr colour="Black"
                  thick="1"
                  type="Solid"/>
        <textattr colour="Black"
                  bold="false"/>
        <arrowattr headsize="1.200000"
                   currentcyckle="2"/>
        <transend idref="ID1415440015"/>
        <placeend idref="ID1415439955"/>
        <annot id="ID1415440098">
          <posattr x="226.000000"
                   y="-21.000000"/>
          <fillattr colour="White"
                    pattern="Solid"
                    filled="false"/>
          <lineattr colour="Black"
                    thick="0"
                    type="Solid"/>
          <textattr colour="Black"
                    bold="false"/>
          <text tool="CPN Tools"
                version="4.0.1">(id,data)</text>
        </annot>
      </arc>
      <arc id="ID1415440099"
           orientation="TtoP"
           order="1">
        <posattr x="0.000000"
                 y="0.000000"/>
        <fillattr colour="White"
                  pattern=""
                  filled="false"/>
        <lineattr colour="Black"
                  thick="1"
                  type="Solid"/>
        <textattr colour="Black"
                  bold="false"/>
        <arrowattr headsize="1.200000"
                   currentcyckle="2"/>
        <transend idref="ID1415439979"/>
        <placeend idref="ID1415439946"/>
        <annot id="ID1415440100">
          <posattr x="-168.000000"
                   y="-21.000000"/>
          <fillattr colour="White"
                    pattern="Solid"
                    filled="false"/>
          <lineattr colour="Black"
                    thick="0"
                    type="Solid"/>
          <textattr colour="Black"
                    bold="false"/>
          <text tool="CPN Tools"
                version="4.0.1">(id,data)</text>
        </annot>
      </arc>
      <arc id="ID1415440101"
           orientation="PtoT"
           order="1">
        <posattr x="0.000000"
                 y="0.000000"/>
        <fillattr colour="White"
                  pattern=""
                  filled="false"/>
        <lineattr colour="Black"
                  thick="1"
                  type="Solid"/>
        <textattr colour="Black"
                  bold="false"/>
        <arrowattr headsize="1.200000"
                   currentcyckle="2"/>
        <transend idref="ID1415439991"/>
        <placeend idref="ID1415439949"/>
        <bendpoint id="ID1415439920"
                   serial="1">
          <posattr x="42.000000"
                   y="-210.000000"/>
          <fillattr colour="White"
                    pattern="Solid"
                    filled="false"/>
          <lineattr colour="Black"
                    thick="0"
                    type="Solid"/>
          <textattr colour="Black"
                    bold="false"/>
        </bendpoint>
        <annot id="ID1415440102">
          <posattr x="18.000000"
                   y="-221.000000"/>
          <fillattr colour="White"
                    pattern="Solid"
                    filled="false"/>
          <lineattr colour="Black"
                    thick="0"
                    type="Solid"/>
          <textattr colour="Black"
                    bold="false"/>
          <text tool="CPN Tools"
                version="4.0.1">(id,data)@+Wait</text>
        </annot>
      </arc>
      <arc id="ID1415440103"
           orientation="PtoT"
           order="2">
        <posattr x="0.000000"
                 y="0.000000"/>
        <fillattr colour="White"
                  pattern=""
                  filled="false"/>
        <lineattr colour="Black"
                  thick="1"
                  type="Solid"/>
        <textattr colour="Black"
                  bold="false"/>
        <arrowattr headsize="1.200000"
                   currentcyckle="2"/>
        <transend idref="ID1415440033"/>
        <placeend idref="ID1415439970"/>
        <annot id="ID1415440104">
          <posattr x="-272.000000"
                   y="215.000000"/>
          <fillattr colour="White"
                    pattern="Solid"
                    filled="false"/>
          <lineattr colour="Black"
                    thick="0"
                    type="Solid"/>
          <textattr colour="Black"
                    bold="false"/>
          <text tool="CPN Tools"
                version="4.0.1">k</text>
        </annot>
      </arc>
      <arc id="ID1415440105"
           orientation="TtoP"
           order="1">
        <posattr x="0.000000"
                 y="0.000000"/>
        <fillattr colour="White"
                  pattern=""
                  filled="false"/>
        <lineattr colour="Black"
                  thick="1"
                  type="Solid"/>
        <textattr colour="Black"
                  bold="false"/>
        <arrowattr headsize="1.200000"
                   currentcyckle="2"/>
        <transend idref="ID1415439979"/>
        <placeend idref="ID1415439937"/>
        <bendpoint id="ID1415439921"
                   serial="1">
          <posattr x="-252.000000"
                   y="42.000000"/>
          <fillattr colour="White"
                    pattern="Solid"
                    filled="false"/>
          <lineattr colour="Black"
                    thick="0"
                    type="Solid"/>
          <textattr colour="Black"
                    bold="false"/>
        </bendpoint>
        <annot id="ID1415440106">
          <posattr x="-221.000000"
                   y="22.000000"/>
          <fillattr colour="White"
                    pattern="Solid"
                    filled="false"/>
          <lineattr colour="Black"
                    thick="0"
                    type="Solid"/>
          <textattr colour="Black"
                    bold="false"/>
          <text tool="CPN Tools"
                version="4.0.1">(id,data)</text>
        </annot>
      </arc>
      <arc id="ID1415440107"
           orientation="TtoP"
           order="2">
        <posattr x="0.000000"
                 y="0.000000"/>
        <fillattr colour="White"
                  pattern=""
                  filled="false"/>
        <lineattr colour="Black"
                  thick="1"
                  type="Solid"/>
        <textattr colour="Black"
                  bold="false"/>
        <arrowattr headsize="1.200000"
                   currentcyckle="2"/>
        <transend idref="ID1415439973"/>
        <placeend idref="ID1415439970"/>
        <annot id="ID1415440108">
          <posattr x="-191.000000"
                   y="130.000000"/>
          <fillattr colour="White"
                    pattern="Solid"
                    filled="false"/>
          <lineattr colour="Black"
                    thick="0"
                    type="Solid"/>
          <textattr colour="Black"
                    bold="false"/>
          <text tool="CPN Tools"
                version="4.0.1">k+1</text>
        </annot>
      </arc>
      <arc id="ID1415440112"
           orientation="TtoP"
           order="1">
        <posattr x="0.000000"
                 y="0.000000"/>
        <fillattr colour="White"
                  pattern=""
                  filled="false"/>
        <lineattr colour="Black"
                  thick="1"
                  type="Solid"/>
        <textattr colour="Black"
                  bold="false"/>
        <arrowattr headsize="1.200000"
                   currentcyckle="2"/>
        <transend idref="ID1415440021"/>
        <placeend idref="ID1415440109"/>
        <bendpoint id="ID1416060307"
                   serial="1">
          <posattr x="630.000000"
                   y="-148.000000"/>
          <fillattr colour="White"
                    pattern="Solid"
                    filled="false"/>
          <lineattr colour="Black"
                    thick="0"
                    type="Solid"/>
          <textattr colour="Black"
                    bold="false"/>
        </bendpoint>
        <annot id="ID1415440113">
          <posattr x="585.000000"
                   y="-137.000000"/>
          <fillattr colour="White"
                    pattern="Solid"
                    filled="false"/>
          <lineattr colour="Black"
                    thick="0"
                    type="Solid"/>
          <textattr colour="Black"
                    bold="false"/>
          <text tool="CPN Tools"
                version="4.0.1">transmit(id,k,data)</text>
        </annot>
      </arc>
      <arc id="ID1415440117"
           orientation="PtoT"
           order="1">
        <posattr x="0.000000"
                 y="0.000000"/>
        <fillattr colour="White"
                  pattern=""
                  filled="false"/>
        <lineattr colour="Black"
                  thick="1"
                  type="Solid"/>
        <textattr colour="Black"
                  bold="false"/>
        <arrowattr headsize="1.200000"
                   currentcyckle="2"/>
        <transend idref="ID1415439973"/>
        <placeend idref="ID1415440114"/>
        <annot id="ID1415440118">
          <posattr x="-71.000000"
                   y="95.000000"/>
          <fillattr colour="White"
                    pattern="Solid"
                    filled="false"/>
          <lineattr colour="Black"
                    thick="0"
                    type="Solid"/>
          <textattr colour="Black"
                    bold="false"/>
          <text tool="CPN Tools"
                version="4.0.1">d</text>
        </annot>
      </arc>
      <arc id="ID1415440122"
           orientation="PtoT"
           order="1">
        <posattr x="0.000000"
                 y="0.000000"/>
        <fillattr colour="White"
                  pattern=""
                  filled="false"/>
        <lineattr colour="Black"
                  thick="1"
                  type="Solid"/>
        <textattr colour="Black"
                  bold="false"/>
        <arrowattr headsize="1.200000"
                   currentcyckle="2"/>
        <transend idref="ID1415440033"/>
        <placeend idref="ID1415440119"/>
        <annot id="ID1415440123">
          <posattr x="-359.000000"
                   y="246.000000"/>
          <fillattr colour="White"
                    pattern="Solid"
                    filled="false"/>
          <lineattr colour="Black"
                    thick="0"
                    type="Solid"/>
          <textattr colour="Black"
                    bold="false"/>
          <text tool="CPN Tools"
                version="4.0.1">(n,d)</text>
        </annot>
      </arc>
      <constraints/>
    </page>
    <page id="ID1415443229">
      <pageattr name="ReGenerate-Data"/>
      <place id="ID1415443231">
        <posattr x="-336.000000"
                 y="535.000000"/>
        <fillattr colour="White"
                  pattern=""
                  filled="false"/>
        <lineattr colour="Black"
                  thick="1"
                  type="Solid"/>
        <textattr colour="Black"
                  bold="false"/>
        <text>Rec</text>
        <ellipse w="60.000000"
                 h="86.497074"/>
        <token x="-20.000000"
               y="44.000000"/>
        <marking x="-1.000000"
                 y="0.000000"
                 hidden="false">
          <snap snap_id="0"
                anchor.horizontal="0"
                anchor.vertical="0"/>
        </marking>
        <type id="ID1415443232">
          <posattr x="-285.000000"
                   y="494.000000"/>
          <fillattr colour="White"
                    pattern="Solid"
                    filled="false"/>
          <lineattr colour="Black"
                    thick="0"
                    type="Solid"/>
          <textattr colour="Black"
                    bold="false"/>
          <text tool="CPN Tools"
                version="4.0.1">RecData</text>
        </type>
        <initmark id="ID1415443233">
          <posattr x="-306.000000"
                   y="575.000000"/>
          <fillattr colour="White"
                    pattern="Solid"
                    filled="false"/>
          <lineattr colour="Black"
                    thick="0"
                    type="Solid"/>
          <textattr colour="Black"
                    bold="false"/>
          <text tool="CPN Tools"
                version="4.0.1">[]</text>
        </initmark>
      </place>
      <place id="ID1415443234">
        <posattr x="-210.000000"
                 y="435.000000"/>
        <fillattr colour="White"
                  pattern=""
                  filled="false"/>
        <lineattr colour="Black"
                  thick="1"
                  type="Solid"/>
        <textattr colour="Black"
                  bold="false"/>
        <text>Sort</text>
        <ellipse w="60.000000"
                 h="54.000000"/>
        <token x="-10.000000"
               y="0.000000"/>
        <marking x="0.000000"
                 y="0.000000"
                 hidden="false">
          <snap snap_id="0"
                anchor.horizontal="0"
                anchor.vertical="0"/>
        </marking>
        <type id="ID1415443235">
          <posattr x="-159.000000"
                   y="406.000000"/>
          <fillattr colour="White"
                    pattern="Solid"
                    filled="false"/>
          <lineattr colour="Black"
                    thick="0"
                    type="Solid"/>
          <textattr colour="Black"
                    bold="false"/>
          <text tool="CPN Tools"
                version="4.0.1">RecData</text>
        </type>
        <initmark id="ID1415443236">
          <posattr x="-153.000000"
                   y="463.000000"/>
          <fillattr colour="White"
                    pattern="Solid"
                    filled="false"/>
          <lineattr colour="Black"
                    thick="0"
                    type="Solid"/>
          <textattr colour="Black"
                    bold="false"/>
          <text tool="CPN Tools"
                version="4.0.1"/>
        </initmark>
      </place>
      <place id="ID1415443237">
        <posattr x="-168.000000"
                 y="326.000000"/>
        <fillattr colour="White"
                  pattern=""
                  filled="false"/>
        <lineattr colour="Black"
                  thick="1"
                  type="Solid"/>
        <textattr colour="Black"
                  bold="false"/>
        <text>Reconstruct</text>
        <ellipse w="96.810184"
                 h="51.624269"/>
        <token x="-20.432517"
               y="4.627644"/>
        <marking x="-1.000000"
                 y="0.000000"
                 hidden="false">
          <snap snap_id="0"
                anchor.horizontal="0"
                anchor.vertical="0"/>
        </marking>
        <type id="ID1415443238">
          <posattr x="-121.000000"
                   y="297.000000"/>
          <fillattr colour="White"
                    pattern="Solid"
                    filled="false"/>
          <lineattr colour="Black"
                    thick="0"
                    type="Solid"/>
          <textattr colour="Black"
                    bold="false"/>
          <text tool="CPN Tools"
                version="4.0.1">ND</text>
        </type>
        <initmark id="ID1415443239">
          <posattr x="-105.000000"
                   y="354.000000"/>
          <fillattr colour="White"
                    pattern="Solid"
                    filled="false"/>
          <lineattr colour="Black"
                    thick="0"
                    type="Solid"/>
          <textattr colour="Black"
                    bold="false"/>
          <text tool="CPN Tools"
                version="4.0.1">1`(0,&quot;&quot;)</text>
        </initmark>
      </place>
      <place id="ID1415443286">
        <posattr x="-672.000000"
                 y="442.000000"/>
        <fillattr colour="White"
                  pattern=""
                  filled="false"/>
        <lineattr colour="Black"
                  thick="1"
                  type="Solid"/>
        <textattr colour="Black"
                  bold="false"/>
        <text>KEY</text>
        <ellipse w="60.000000"
                 h="40.000000"/>
        <token x="-10.000000"
               y="0.000000"/>
        <marking x="0.000000"
                 y="0.000000"
                 hidden="false">
          <snap snap_id="0"
                anchor.horizontal="0"
                anchor.vertical="0"/>
        </marking>
        <type id="ID1415443287">
          <posattr x="-637.500000"
                   y="418.000000"/>
          <fillattr colour="White"
                    pattern="Solid"
                    filled="false"/>
          <lineattr colour="Black"
                    thick="0"
                    type="Solid"/>
          <textattr colour="Black"
                    bold="false"/>
          <text tool="CPN Tools"
                version="4.0.1">NO</text>
        </type>
        <initmark id="ID1415443288">
          <posattr x="-615.000000"
                   y="465.000000"/>
          <fillattr colour="White"
                    pattern="Solid"
                    filled="false"/>
          <lineattr colour="Black"
                    thick="0"
                    type="Solid"/>
          <textattr colour="Black"
                    bold="false"/>
          <text tool="CPN Tools"
                version="4.0.1"/>
        </initmark>
        <port id="ID1415443422"
              type="I/O">
          <posattr x="-696.000000"
                   y="425.000000"/>
          <fillattr colour="White"
                    pattern="Solid"
                    filled="false"/>
          <lineattr colour="Black"
                    thick="0"
                    type="Solid"/>
          <textattr colour="Black"
                    bold="false"/>
        </port>
      </place>
      <place id="ID1415443291">
        <posattr x="-378.000000"
                 y="210.000000"/>
        <fillattr colour="White"
                  pattern=""
                  filled="false"/>
        <lineattr colour="Black"
                  thick="1"
                  type="Solid"/>
        <textattr colour="Black"
                  bold="false"/>
        <text>Y</text>
        <ellipse w="60.000000"
                 h="44.000000"/>
        <token x="-10.000000"
               y="0.000000"/>
        <marking x="0.000000"
                 y="0.000000"
                 hidden="false">
          <snap snap_id="0"
                anchor.horizontal="0"
                anchor.vertical="0"/>
        </marking>
        <type id="ID1415443292">
          <posattr x="-344.000000"
                   y="184.000000"/>
          <fillattr colour="White"
                    pattern="Solid"
                    filled="false"/>
          <lineattr colour="Black"
                    thick="0"
                    type="Solid"/>
          <textattr colour="Black"
                    bold="false"/>
          <text tool="CPN Tools"
                version="4.0.1">ND</text>
        </type>
        <initmark id="ID1415443293">
          <posattr x="-321.000000"
                   y="235.000000"/>
          <fillattr colour="White"
                    pattern="Solid"
                    filled="false"/>
          <lineattr colour="Black"
                    thick="0"
                    type="Solid"/>
          <textattr colour="Black"
                    bold="false"/>
          <text tool="CPN Tools"
                version="4.0.1"/>
        </initmark>
        <port id="ID1415443426"
              type="Out">
          <posattr x="-402.000000"
                   y="176.000000"/>
          <fillattr colour="White"
                    pattern="Solid"
                    filled="false"/>
          <lineattr colour="Black"
                    thick="0"
                    type="Solid"/>
          <textattr colour="Black"
                    bold="false"/>
        </port>
      </place>
      <place id="ID1415443298">
        <posattr x="21.000000"
                 y="210.000000"/>
        <fillattr colour="White"
                  pattern=""
                  filled="false"/>
        <lineattr colour="Black"
                  thick="1"
                  type="Solid"/>
        <textattr colour="Black"
                  bold="false"/>
        <text>Next
Key2</text>
        <ellipse w="60.000000"
                 h="40.000000"/>
        <token x="-10.000000"
               y="0.000000"/>
        <marking x="0.000000"
                 y="0.000000"
                 hidden="false">
          <snap snap_id="0"
                anchor.horizontal="0"
                anchor.vertical="0"/>
        </marking>
        <type id="ID1415443299">
          <posattr x="61.000000"
                   y="186.000000"/>
          <fillattr colour="White"
                    pattern="Solid"
                    filled="false"/>
          <lineattr colour="Black"
                    thick="0"
                    type="Solid"/>
          <textattr colour="Black"
                    bold="false"/>
          <text tool="CPN Tools"
                version="4.0.1">DATA</text>
        </type>
        <initmark id="ID1415443300">
          <posattr x="51.000000"
                   y="233.000000"/>
          <fillattr colour="White"
                    pattern="Solid"
                    filled="false"/>
          <lineattr colour="Black"
                    thick="0"
                    type="Solid"/>
          <textattr colour="Black"
                    bold="false"/>
          <text tool="CPN Tools"
                version="4.0.1">&quot;&quot;</text>
        </initmark>
        <port id="ID1415443430"
              type="Out">
          <posattr x="-3.000000"
                   y="193.000000"/>
          <fillattr colour="White"
                    pattern="Solid"
                    filled="false"/>
          <lineattr colour="Black"
                    thick="0"
                    type="Solid"/>
          <textattr colour="Black"
                    bold="false"/>
        </port>
      </place>
      <place id="ID1415443303">
        <posattr x="-357.000000"
                 y="682.000000"/>
        <fillattr colour="White"
                  pattern=""
                  filled="false"/>
        <lineattr colour="Black"
                  thick="1"
                  type="Solid"/>
        <textattr colour="Black"
                  bold="false"/>
        <text>Reconstruct
Data</text>
        <ellipse w="259.050338"
                 h="55.314470"/>
        <token x="-27.428051"
               y="9.839685"/>
        <marking x="-24.157554"
                 y="22.120901"
                 hidden="false">
          <snap snap_id="0"
                anchor.horizontal="0"
                anchor.vertical="0"/>
        </marking>
        <type id="ID1415443304">
          <posattr x="-236.000000"
                   y="652.000000"/>
          <fillattr colour="White"
                    pattern="Solid"
                    filled="false"/>
          <lineattr colour="Black"
                    thick="0"
                    type="Solid"/>
          <textattr colour="Black"
                    bold="false"/>
          <text tool="CPN Tools"
                version="4.0.1">RecData</text>
        </type>
        <initmark id="ID1415443305">
          <posattr x="-468.000000"
                   y="715.000000"/>
          <fillattr colour="White"
                    pattern="Solid"
                    filled="false"/>
          <lineattr colour="Black"
                    thick="0"
                    type="Solid"/>
          <textattr colour="Black"
                    bold="false"/>
          <text tool="CPN Tools"
                version="4.0.1">[(0,100,&quot; &quot;)]</text>
        </initmark>
        <port id="ID1415443434"
              type="I/O">
          <posattr x="-451.000000"
                   y="659.000000"/>
          <fillattr colour="White"
                    pattern="Solid"
                    filled="false"/>
          <lineattr colour="Black"
                    thick="0"
                    type="Solid"/>
          <textattr colour="Black"
                    bold="false"/>
        </port>
      </place>
      <place id="ID1415443308">
        <posattr x="21.000000"
                 y="139.000000"/>
        <fillattr colour="White"
                  pattern=""
                  filled="false"/>
        <lineattr colour="Black"
                  thick="1"
                  type="Solid"/>
        <textattr colour="Black"
                  bold="false"/>
        <text>Next
Key</text>
        <ellipse w="60.000000"
                 h="40.000000"/>
        <token x="-10.000000"
               y="0.000000"/>
        <marking x="0.000000"
                 y="0.000000"
                 hidden="false">
          <snap snap_id="0"
                anchor.horizontal="0"
                anchor.vertical="0"/>
        </marking>
        <type id="ID1415443309">
          <posattr x="61.000000"
                   y="115.000000"/>
          <fillattr colour="White"
                    pattern="Solid"
                    filled="false"/>
          <lineattr colour="Black"
                    thick="0"
                    type="Solid"/>
          <textattr colour="Black"
                    bold="false"/>
          <text tool="CPN Tools"
                version="4.0.1">DATA</text>
        </type>
        <initmark id="ID1415443310">
          <posattr x="51.000000"
                   y="162.000000"/>
          <fillattr colour="White"
                    pattern="Solid"
                    filled="false"/>
          <lineattr colour="Black"
                    thick="0"
                    type="Solid"/>
          <textattr colour="Black"
                    bold="false"/>
          <text tool="CPN Tools"
                version="4.0.1">&quot;&quot;</text>
        </initmark>
        <port id="ID1415443438"
              type="Out">
          <posattr x="-3.000000"
                   y="122.000000"/>
          <fillattr colour="White"
                    pattern="Solid"
                    filled="false"/>
          <lineattr colour="Black"
                    thick="0"
                    type="Solid"/>
          <textattr colour="Black"
                    bold="false"/>
        </port>
      </place>
      <place id="ID1415443315">
        <posattr x="13.000000"
                 y="278.000000"/>
        <fillattr colour="White"
                  pattern=""
                  filled="false"/>
        <lineattr colour="Black"
                  thick="1"
                  type="Solid"/>
        <textattr colour="Black"
                  bold="false"/>
        <text>Next
Key 3</text>
        <ellipse w="60.000000"
                 h="40.000000"/>
        <token x="-10.000000"
               y="0.000000"/>
        <marking x="0.000000"
                 y="0.000000"
                 hidden="false">
          <snap snap_id="0"
                anchor.horizontal="0"
                anchor.vertical="0"/>
        </marking>
        <type id="ID1415443316">
          <posattr x="53.000000"
                   y="254.000000"/>
          <fillattr colour="White"
                    pattern="Solid"
                    filled="false"/>
          <lineattr colour="Black"
                    thick="0"
                    type="Solid"/>
          <textattr colour="Black"
                    bold="false"/>
          <text tool="CPN Tools"
                version="4.0.1">DATA</text>
        </type>
        <initmark id="ID1415443317">
          <posattr x="43.000000"
                   y="301.000000"/>
          <fillattr colour="White"
                    pattern="Solid"
                    filled="false"/>
          <lineattr colour="Black"
                    thick="0"
                    type="Solid"/>
          <textattr colour="Black"
                    bold="false"/>
          <text tool="CPN Tools"
                version="4.0.1">&quot;&quot;</text>
        </initmark>
        <port id="ID1415443442"
              type="Out">
          <posattr x="-11.000000"
                   y="261.000000"/>
          <fillattr colour="White"
                    pattern="Solid"
                    filled="false"/>
          <lineattr colour="Black"
                    thick="0"
                    type="Solid"/>
          <textattr colour="Black"
                    bold="false"/>
        </port>
      </place>
      <trans id="ID1415443240"
             explicit="false">
        <posattr x="-572.000000"
                 y="535.000000"/>
        <fillattr colour="White"
                  pattern=""
                  filled="false"/>
        <lineattr colour="Black"
                  thick="1"
                  type="solid"/>
        <textattr colour="Black"
                  bold="false"/>
        <text>RecD</text>
        <box w="60.000000"
             h="96.935428"/>
        <binding x="7.200000"
                 y="-3.000000"/>
        <cond id="ID1415443241">
          <posattr x="-628.000000"
                   y="594.000000"/>
          <fillattr colour="White"
                    pattern="Solid"
                    filled="false"/>
          <lineattr colour="Black"
                    thick="0"
                    type="Solid"/>
          <textattr colour="Black"
                    bold="false"/>
          <text tool="CPN Tools"
                version="4.0.1">[length(rd)&gt;1]</text>
        </cond>
        <time id="ID1415443242">
          <posattr x="-527.500000"
                   y="594.467714"/>
          <fillattr colour="White"
                    pattern="Solid"
                    filled="false"/>
          <lineattr colour="Black"
                    thick="0"
                    type="Solid"/>
          <textattr colour="Black"
                    bold="false"/>
          <text tool="CPN Tools"
                version="4.0.1"/>
        </time>
        <code id="ID1415443243">
          <posattr x="-507.500000"
                   y="454.532286"/>
          <fillattr colour="White"
                    pattern="Solid"
                    filled="false"/>
          <lineattr colour="Black"
                    thick="0"
                    type="Solid"/>
          <textattr colour="Black"
                    bold="false"/>
          <text tool="CPN Tools"
                version="4.0.1"/>
        </code>
        <priority id="ID1415443245">
          <posattr x="-640.000000"
                   y="475.532286"/>
          <fillattr colour="White"
                    pattern="Solid"
                    filled="false"/>
          <lineattr colour="Black"
                    thick="0"
                    type="Solid"/>
          <textattr colour="Black"
                    bold="false"/>
          <text tool="CPN Tools"
                version="4.0.1"/>
        </priority>
      </trans>
      <trans id="ID1415443246"
             explicit="false">
        <posattr x="-210.000000"
                 y="535.000000"/>
        <fillattr colour="White"
                  pattern=""
                  filled="false"/>
        <lineattr colour="Black"
                  thick="1"
                  type="solid"/>
        <textattr colour="Black"
                  bold="false"/>
        <text>Reg
Data</text>
        <box w="60.000000"
             h="40.000000"/>
        <binding x="7.200000"
                 y="-3.000000"/>
        <cond id="ID1415443247">
          <posattr x="-164.000000"
                   y="566.000000"/>
          <fillattr colour="White"
                    pattern="Solid"
                    filled="false"/>
          <lineattr colour="Black"
                    thick="0"
                    type="Solid"/>
          <textattr colour="Black"
                    bold="false"/>
          <text tool="CPN Tools"
                version="4.0.1">[length(sd)=3]</text>
        </cond>
        <time id="ID1415443248">
          <posattr x="-165.500000"
                   y="566.000000"/>
          <fillattr colour="White"
                    pattern="Solid"
                    filled="false"/>
          <lineattr colour="Black"
                    thick="0"
                    type="Solid"/>
          <textattr colour="Black"
                    bold="false"/>
          <text tool="CPN Tools"
                version="4.0.1"/>
        </time>
        <code id="ID1415443249">
          <posattr x="-145.500000"
                   y="483.000000"/>
          <fillattr colour="White"
                    pattern="Solid"
                    filled="false"/>
          <lineattr colour="Black"
                    thick="0"
                    type="Solid"/>
          <textattr colour="Black"
                    bold="false"/>
          <text tool="CPN Tools"
                version="4.0.1"/>
        </code>
        <priority id="ID1415443251">
          <posattr x="-278.000000"
                   y="504.000000"/>
          <fillattr colour="White"
                    pattern="Solid"
                    filled="false"/>
          <lineattr colour="Black"
                    thick="0"
                    type="Solid"/>
          <textattr colour="Black"
                    bold="false"/>
          <text tool="CPN Tools"
                version="4.0.1"/>
        </priority>
      </trans>
      <trans id="ID1415443252"
             explicit="false">
        <posattr x="-398.000000"
                 y="326.000000"/>
        <fillattr colour="White"
                  pattern=""
                  filled="false"/>
        <lineattr colour="Black"
                  thick="1"
                  type="solid"/>
        <textattr colour="Black"
                  bold="false"/>
        <text>R</text>
        <box w="88.805959"
             h="50.209647"/>
        <binding x="7.200000"
                 y="-3.000000"/>
        <cond id="ID1415443253">
          <posattr x="-481.500000"
                   y="363.000000"/>
          <fillattr colour="White"
                    pattern="Solid"
                    filled="false"/>
          <lineattr colour="Black"
                    thick="0"
                    type="Solid"/>
          <textattr colour="Black"
                    bold="false"/>
          <text tool="CPN Tools"
                version="4.0.1">[n&lt;&gt;3 andalso rd&lt;&gt;[]]</text>
        </cond>
        <time id="ID1415443254">
          <posattr x="-339.097020"
                   y="362.104824"/>
          <fillattr colour="White"
                    pattern="Solid"
                    filled="false"/>
          <lineattr colour="Black"
                    thick="0"
                    type="Solid"/>
          <textattr colour="Black"
                    bold="false"/>
          <text tool="CPN Tools"
                version="4.0.1"/>
        </time>
        <code id="ID1415443255">
          <posattr x="-319.097020"
                   y="268.895176"/>
          <fillattr colour="White"
                    pattern="Solid"
                    filled="false"/>
          <lineattr colour="Black"
                    thick="0"
                    type="Solid"/>
          <textattr colour="Black"
                    bold="false"/>
          <text tool="CPN Tools"
                version="4.0.1"/>
        </code>
        <priority id="ID1415443257">
          <posattr x="-480.402980"
                   y="289.895176"/>
          <fillattr colour="White"
                    pattern="Solid"
                    filled="false"/>
          <lineattr colour="Black"
                    thick="0"
                    type="Solid"/>
          <textattr colour="Black"
                    bold="false"/>
          <text tool="CPN Tools"
                version="4.0.1"/>
        </priority>
      </trans>
      <trans id="ID1415443258"
             explicit="false">
        <posattr x="-168.000000"
                 y="210.000000"/>
        <fillattr colour="White"
                  pattern=""
                  filled="false"/>
        <lineattr colour="Black"
                  thick="1"
                  type="solid"/>
        <textattr colour="Black"
                  bold="false"/>
        <text>Send2</text>
        <box w="121.996099"
             h="40.000000"/>
        <binding x="7.200000"
                 y="-3.000000"/>
        <cond id="ID1415443259">
          <posattr x="-238.500000"
                   y="240.000000"/>
          <fillattr colour="White"
                    pattern="Solid"
                    filled="false"/>
          <lineattr colour="Black"
                    thick="0"
                    type="Solid"/>
          <textattr colour="Black"
                    bold="false"/>
          <text tool="CPN Tools"
                version="4.0.1">[n=3]</text>
        </cond>
        <time id="ID1415443260">
          <posattr x="-92.501950"
                   y="241.000000"/>
          <fillattr colour="White"
                    pattern="Solid"
                    filled="false"/>
          <lineattr colour="Black"
                    thick="0"
                    type="Solid"/>
          <textattr colour="Black"
                    bold="false"/>
          <text tool="CPN Tools"
                version="4.0.1"/>
        </time>
        <code id="ID1415443261">
          <posattr x="-72.501950"
                   y="158.000000"/>
          <fillattr colour="White"
                    pattern="Solid"
                    filled="false"/>
          <lineattr colour="Black"
                    thick="0"
                    type="Solid"/>
          <textattr colour="Black"
                    bold="false"/>
          <text tool="CPN Tools"
                version="4.0.1"/>
        </code>
        <priority id="ID1415443263">
          <posattr x="-266.998049"
                   y="179.000000"/>
          <fillattr colour="White"
                    pattern="Solid"
                    filled="false"/>
          <lineattr colour="Black"
                    thick="0"
                    type="Solid"/>
          <textattr colour="Black"
                    bold="false"/>
          <text tool="CPN Tools"
                version="4.0.1"/>
        </priority>
      </trans>
      <arc id="ID1415443264"
           orientation="PtoT"
           order="1">
        <posattr x="0.000000"
                 y="0.000000"/>
        <fillattr colour="White"
                  pattern=""
                  filled="false"/>
        <lineattr colour="Black"
                  thick="1"
                  type="Solid"/>
        <textattr colour="Black"
                  bold="false"/>
        <arrowattr headsize="1.200000"
                   currentcyckle="2"/>
        <transend idref="ID1415443258"/>
        <placeend idref="ID1415443237"/>
        <annot id="ID1415443265">
          <posattr x="-142.000000"
                   y="274.000000"/>
          <fillattr colour="White"
                    pattern="Solid"
                    filled="false"/>
          <lineattr colour="Black"
                    thick="0"
                    type="Solid"/>
          <textattr colour="Black"
                    bold="false"/>
          <text tool="CPN Tools"
                version="4.0.1">(n,d)</text>
        </annot>
      </arc>
      <arc id="ID1415443266"
           orientation="PtoT"
           order="2">
        <posattr x="0.000000"
                 y="0.000000"/>
        <fillattr colour="White"
                  pattern=""
                  filled="false"/>
        <lineattr colour="Black"
                  thick="1"
                  type="Solid"/>
        <textattr colour="Black"
                  bold="false"/>
        <arrowattr headsize="1.200000"
                   currentcyckle="2"/>
        <transend idref="ID1415443240"/>
        <placeend idref="ID1415443231"/>
        <annot id="ID1415443267">
          <posattr x="-454.000000"
                   y="555.000000"/>
          <fillattr colour="White"
                    pattern="Solid"
                    filled="false"/>
          <lineattr colour="Black"
                    thick="0"
                    type="Solid"/>
          <textattr colour="Black"
                    bold="false"/>
          <text tool="CPN Tools"
                version="4.0.1">sd</text>
        </annot>
      </arc>
      <arc id="ID1415443268"
           orientation="TtoP"
           order="1">
        <posattr x="0.000000"
                 y="0.000000"/>
        <fillattr colour="White"
                  pattern=""
                  filled="false"/>
        <lineattr colour="Black"
                  thick="1"
                  type="Solid"/>
        <textattr colour="Black"
                  bold="false"/>
        <arrowattr headsize="1.200000"
                   currentcyckle="2"/>
        <transend idref="ID1415443246"/>
        <placeend idref="ID1415443234"/>
        <annot id="ID1415443269">
          <posattr x="-177.000000"
                   y="488.000000"/>
          <fillattr colour="White"
                    pattern="Solid"
                    filled="false"/>
          <lineattr colour="Black"
                    thick="0"
                    type="Solid"/>
          <textattr colour="Black"
                    bold="false"/>
          <text tool="CPN Tools"
                version="4.0.1">sort1(sd)</text>
        </annot>
      </arc>
      <arc id="ID1415443270"
           orientation="PtoT"
           order="1">
        <posattr x="0.000000"
                 y="0.000000"/>
        <fillattr colour="White"
                  pattern=""
                  filled="false"/>
        <lineattr colour="Black"
                  thick="1"
                  type="Solid"/>
        <textattr colour="Black"
                  bold="false"/>
        <arrowattr headsize="1.200000"
                   currentcyckle="2"/>
        <transend idref="ID1415443252"/>
        <placeend idref="ID1415443234"/>
        <bendpoint id="ID1415443204"
                   serial="1">
          <posattr x="-398.000000"
                   y="450.000000"/>
          <fillattr colour="White"
                    pattern="Solid"
                    filled="false"/>
          <lineattr colour="Black"
                    thick="0"
                    type="Solid"/>
          <textattr colour="Black"
                    bold="false"/>
        </bendpoint>
        <annot id="ID1415443271">
          <posattr x="-408.500000"
                   y="410.000000"/>
          <fillattr colour="White"
                    pattern="Solid"
                    filled="false"/>
          <lineattr colour="Black"
                    thick="0"
                    type="Solid"/>
          <textattr colour="Black"
                    bold="false"/>
          <text tool="CPN Tools"
                version="4.0.1">rd</text>
        </annot>
      </arc>
      <arc id="ID1415443272"
           orientation="PtoT"
           order="1">
        <posattr x="0.000000"
                 y="0.000000"/>
        <fillattr colour="White"
                  pattern=""
                  filled="false"/>
        <lineattr colour="Black"
                  thick="1"
                  type="Solid"/>
        <textattr colour="Black"
                  bold="false"/>
        <arrowattr headsize="1.200000"
                   currentcyckle="2"/>
        <transend idref="ID1415443246"/>
        <placeend idref="ID1415443231"/>
        <annot id="ID1415443273">
          <posattr x="-273.000000"
                   y="553.000000"/>
          <fillattr colour="White"
                    pattern="Solid"
                    filled="false"/>
          <lineattr colour="Black"
                    thick="0"
                    type="Solid"/>
          <textattr colour="Black"
                    bold="false"/>
          <text tool="CPN Tools"
                version="4.0.1">sd</text>
        </annot>
      </arc>
      <arc id="ID1415443274"
           orientation="TtoP"
           order="2">
        <posattr x="0.000000"
                 y="0.000000"/>
        <fillattr colour="White"
                  pattern=""
                  filled="false"/>
        <lineattr colour="Black"
                  thick="1"
                  type="Solid"/>
        <textattr colour="Black"
                  bold="false"/>
        <arrowattr headsize="1.200000"
                   currentcyckle="2"/>
        <transend idref="ID1415443258"/>
        <placeend idref="ID1415443237"/>
        <annot id="ID1415443275">
          <posattr x="-196.000000"
                   y="271.000000"/>
          <fillattr colour="White"
                    pattern="Solid"
                    filled="false"/>
          <lineattr colour="Black"
                    thick="0"
                    type="Solid"/>
          <textattr colour="Black"
                    bold="false"/>
          <text tool="CPN Tools"
                version="4.0.1">(0,&quot;&quot;)</text>
        </annot>
      </arc>
      <arc id="ID1415443276"
           orientation="PtoT"
           order="1">
        <posattr x="0.000000"
                 y="0.000000"/>
        <fillattr colour="White"
                  pattern=""
                  filled="false"/>
        <lineattr colour="Black"
                  thick="1"
                  type="Solid"/>
        <textattr colour="Black"
                  bold="false"/>
        <arrowattr headsize="1.200000"
                   currentcyckle="2"/>
        <transend idref="ID1415443252"/>
        <placeend idref="ID1415443237"/>
        <annot id="ID1415443277">
          <posattr x="-280.000000"
                   y="308.000000"/>
          <fillattr colour="White"
                    pattern="Solid"
                    filled="false"/>
          <lineattr colour="Black"
                    thick="0"
                    type="Solid"/>
          <textattr colour="Black"
                    bold="false"/>
          <text tool="CPN Tools"
                version="4.0.1">(n,d)</text>
        </annot>
      </arc>
      <arc id="ID1415443278"
           orientation="TtoP"
           order="2">
        <posattr x="0.000000"
                 y="0.000000"/>
        <fillattr colour="White"
                  pattern=""
                  filled="false"/>
        <lineattr colour="Black"
                  thick="1"
                  type="Solid"/>
        <textattr colour="Black"
                  bold="false"/>
        <arrowattr headsize="1.200000"
                   currentcyckle="2"/>
        <transend idref="ID1415443252"/>
        <placeend idref="ID1415443237"/>
        <annot id="ID1415443279">
          <posattr x="-280.000000"
                   y="344.000000"/>
          <fillattr colour="White"
                    pattern="Solid"
                    filled="false"/>
          <lineattr colour="Black"
                    thick="0"
                    type="Solid"/>
          <textattr colour="Black"
                    bold="false"/>
          <text tool="CPN Tools"
                version="4.0.1">(n+1,d^(#3(hd(rd))))</text>
        </annot>
      </arc>
      <arc id="ID1415443280"
           orientation="TtoP"
           order="1">
        <posattr x="0.000000"
                 y="0.000000"/>
        <fillattr colour="White"
                  pattern=""
                  filled="false"/>
        <lineattr colour="Black"
                  thick="1"
                  type="Solid"/>
        <textattr colour="Black"
                  bold="false"/>
        <arrowattr headsize="1.200000"
                   currentcyckle="2"/>
        <transend idref="ID1415443252"/>
        <placeend idref="ID1415443234"/>
        <bendpoint id="ID1415443205"
                   serial="1">
          <posattr x="-378.000000"
                   y="435.000000"/>
          <fillattr colour="White"
                    pattern="Solid"
                    filled="false"/>
          <lineattr colour="Black"
                    thick="0"
                    type="Solid"/>
          <textattr colour="Black"
                    bold="false"/>
        </bendpoint>
        <annot id="ID1415443281">
          <posattr x="-328.000000"
                   y="410.000000"/>
          <fillattr colour="White"
                    pattern="Solid"
                    filled="false"/>
          <lineattr colour="Black"
                    thick="0"
                    type="Solid"/>
          <textattr colour="Black"
                    bold="false"/>
          <text tool="CPN Tools"
                version="4.0.1">if rd=[]
then empty
else tl(rd)</text>
        </annot>
      </arc>
      <arc id="ID1415443282"
           orientation="TtoP"
           order="2">
        <posattr x="0.000000"
                 y="0.000000"/>
        <fillattr colour="White"
                  pattern=""
                  filled="false"/>
        <lineattr colour="Black"
                  thick="1"
                  type="Solid"/>
        <textattr colour="Black"
                  bold="false"/>
        <arrowattr headsize="1.200000"
                   currentcyckle="2"/>
        <transend idref="ID1415443246"/>
        <placeend idref="ID1415443231"/>
        <annot id="ID1415443283">
          <posattr x="-272.000000"
                   y="517.000000"/>
          <fillattr colour="White"
                    pattern="Solid"
                    filled="false"/>
          <lineattr colour="Black"
                    thick="0"
                    type="Solid"/>
          <textattr colour="Black"
                    bold="false"/>
          <text tool="CPN Tools"
                version="4.0.1">[]</text>
        </annot>
      </arc>
      <arc id="ID1415443284"
           orientation="TtoP"
           order="1">
        <posattr x="0.000000"
                 y="0.000000"/>
        <fillattr colour="White"
                  pattern=""
                  filled="false"/>
        <lineattr colour="Black"
                  thick="1"
                  type="Solid"/>
        <textattr colour="Black"
                  bold="false"/>
        <arrowattr headsize="1.200000"
                   currentcyckle="2"/>
        <transend idref="ID1415443240"/>
        <placeend idref="ID1415443231"/>
        <annot id="ID1415443285">
          <posattr x="-445.000000"
                   y="503.000000"/>
          <fillattr colour="White"
                    pattern="Solid"
                    filled="false"/>
          <lineattr colour="Black"
                    thick="0"
                    type="Solid"/>
          <textattr colour="Black"
                    bold="false"/>
          <text tool="CPN Tools"
                version="4.0.1">if #1(hd(rd))=k 
then remDup(hd(rd),sd)
else sd</text>
        </annot>
      </arc>
      <arc id="ID1415443289"
           orientation="PtoT"
           order="1">
        <posattr x="0.000000"
                 y="0.000000"/>
        <fillattr colour="White"
                  pattern=""
                  filled="false"/>
        <lineattr colour="Black"
                  thick="1"
                  type="Solid"/>
        <textattr colour="Black"
                  bold="false"/>
        <arrowattr headsize="1.200000"
                   currentcyckle="2"/>
        <transend idref="ID1415443240"/>
        <placeend idref="ID1415443286"/>
        <bendpoint id="ID1415443206"
                   serial="1">
          <posattr x="-572.000000"
                   y="442.000000"/>
          <fillattr colour="White"
                    pattern="Solid"
                    filled="false"/>
          <lineattr colour="Black"
                    thick="0"
                    type="Solid"/>
          <textattr colour="Black"
                    bold="false"/>
        </bendpoint>
        <annot id="ID1415443290">
          <posattr x="-564.500000"
                   y="458.000000"/>
          <fillattr colour="White"
                    pattern="Solid"
                    filled="false"/>
          <lineattr colour="Black"
                    thick="0"
                    type="Solid"/>
          <textattr colour="Black"
                    bold="false"/>
          <text tool="CPN Tools"
                version="4.0.1">k</text>
        </annot>
      </arc>
      <arc id="ID1415443294"
           orientation="TtoP"
           order="1">
        <posattr x="0.000000"
                 y="0.000000"/>
        <fillattr colour="White"
                  pattern=""
                  filled="false"/>
        <lineattr colour="Black"
                  thick="1"
                  type="Solid"/>
        <textattr colour="Black"
                  bold="false"/>
        <arrowattr headsize="1.200000"
                   currentcyckle="2"/>
        <transend idref="ID1415443258"/>
        <placeend idref="ID1415443291"/>
        <annot id="ID1415443295">
          <posattr x="-288.000000"
                   y="221.000000"/>
          <fillattr colour="White"
                    pattern="Solid"
                    filled="false"/>
          <lineattr colour="Black"
                    thick="0"
                    type="Solid"/>
          <textattr colour="Black"
                    bold="false"/>
          <text tool="CPN Tools"
                version="4.0.1">(n,d)</text>
        </annot>
      </arc>
      <arc id="ID1415443296"
           orientation="TtoP"
           order="1">
        <posattr x="0.000000"
                 y="0.000000"/>
        <fillattr colour="White"
                  pattern=""
                  filled="false"/>
        <lineattr colour="Black"
                  thick="1"
                  type="Solid"/>
        <textattr colour="Black"
                  bold="false"/>
        <arrowattr headsize="1.200000"
                   currentcyckle="2"/>
        <transend idref="ID1415443240"/>
        <placeend idref="ID1415443286"/>
        <bendpoint id="ID1415916681"
                   serial="1">
          <posattr x="-672.000000"
                   y="535.000000"/>
          <fillattr colour="White"
                    pattern="Solid"
                    filled="false"/>
          <lineattr colour="Black"
                    thick="0"
                    type="Solid"/>
          <textattr colour="Black"
                    bold="false"/>
        </bendpoint>
        <annot id="ID1415443297">
          <posattr x="-727.500000"
                   y="505.000000"/>
          <fillattr colour="White"
                    pattern="Solid"
                    filled="false"/>
          <lineattr colour="Black"
                    thick="0"
                    type="Solid"/>
          <textattr colour="Black"
                    bold="false"/>
          <text tool="CPN Tools"
                version="4.0.1">if #1(hd(rd))&lt;&gt;k
then 1`k
else empty</text>
        </annot>
      </arc>
      <arc id="ID1415443301"
           orientation="TtoP"
           order="1">
        <posattr x="0.000000"
                 y="0.000000"/>
        <fillattr colour="White"
                  pattern=""
                  filled="false"/>
        <lineattr colour="Black"
                  thick="1"
                  type="Solid"/>
        <textattr colour="Black"
                  bold="false"/>
        <arrowattr headsize="1.200000"
                   currentcyckle="2"/>
        <transend idref="ID1415443258"/>
        <placeend idref="ID1415443298"/>
        <annot id="ID1415443302">
          <posattr x="-59.000000"
                   y="199.000000"/>
          <fillattr colour="White"
                    pattern="Solid"
                    filled="false"/>
          <lineattr colour="Black"
                    thick="0"
                    type="Solid"/>
          <textattr colour="Black"
                    bold="false"/>
          <text tool="CPN Tools"
                version="4.0.1">&quot;&quot;</text>
        </annot>
      </arc>
      <arc id="ID1415443306"
           orientation="TtoP"
           order="1">
        <posattr x="0.000000"
                 y="0.000000"/>
        <fillattr colour="White"
                  pattern=""
                  filled="false"/>
        <lineattr colour="Black"
                  thick="1"
                  type="Solid"/>
        <textattr colour="Black"
                  bold="false"/>
        <arrowattr headsize="1.200000"
                   currentcyckle="2"/>
        <transend idref="ID1415443240"/>
        <placeend idref="ID1415443303"/>
        <bendpoint id="ID1415443208"
                   serial="1">
          <posattr x="-572.000000"
                   y="682.000000"/>
          <fillattr colour="White"
                    pattern="Solid"
                    filled="false"/>
          <lineattr colour="Black"
                    thick="0"
                    type="Solid"/>
          <textattr colour="Black"
                    bold="false"/>
        </bendpoint>
        <annot id="ID1415443307">
          <posattr x="-660.500000"
                   y="655.000000"/>
          <fillattr colour="White"
                    pattern="Solid"
                    filled="false"/>
          <lineattr colour="Black"
                    thick="0"
                    type="Solid"/>
          <textattr colour="Black"
                    bold="false"/>
          <text tool="CPN Tools"
                version="4.0.1">if #2(hd(rd))=100
then rd
else tl(rd)</text>
        </annot>
      </arc>
      <arc id="ID1415443311"
           orientation="TtoP"
           order="1">
        <posattr x="0.000000"
                 y="0.000000"/>
        <fillattr colour="White"
                  pattern=""
                  filled="false"/>
        <lineattr colour="Black"
                  thick="1"
                  type="Solid"/>
        <textattr colour="Black"
                  bold="false"/>
        <arrowattr headsize="1.200000"
                   currentcyckle="2"/>
        <transend idref="ID1415443258"/>
        <placeend idref="ID1415443308"/>
        <bendpoint id="ID1416025104"
                   serial="1">
          <posattr x="-126.000000"
                   y="139.000000"/>
          <fillattr colour="White"
                    pattern="Solid"
                    filled="false"/>
          <lineattr colour="Black"
                    thick="0"
                    type="Solid"/>
          <textattr colour="Black"
                    bold="false"/>
        </bendpoint>
        <annot id="ID1415443312">
          <posattr x="-128.000000"
                   y="165.000000"/>
          <fillattr colour="White"
                    pattern="Solid"
                    filled="false"/>
          <lineattr colour="Black"
                    thick="0"
                    type="Solid"/>
          <textattr colour="Black"
                    bold="false"/>
          <text tool="CPN Tools"
                version="4.0.1">&quot;&quot;</text>
        </annot>
      </arc>
      <arc id="ID1415443313"
           orientation="PtoT"
           order="1">
        <posattr x="0.000000"
                 y="0.000000"/>
        <fillattr colour="White"
                  pattern=""
                  filled="false"/>
        <lineattr colour="Black"
                  thick="1"
                  type="Solid"/>
        <textattr colour="Black"
                  bold="false"/>
        <arrowattr headsize="1.200000"
                   currentcyckle="2"/>
        <transend idref="ID1415443240"/>
        <placeend idref="ID1415443303"/>
        <bendpoint id="ID1415443210"
                   serial="1">
          <posattr x="-378.000000"
                   y="569.000000"/>
          <fillattr colour="White"
                    pattern="Solid"
                    filled="false"/>
          <lineattr colour="Black"
                    thick="0"
                    type="Solid"/>
          <textattr colour="Black"
                    bold="false"/>
        </bendpoint>
        <annot id="ID1415443314">
          <posattr x="-448.000000"
                   y="580.000000"/>
          <fillattr colour="White"
                    pattern="Solid"
                    filled="false"/>
          <lineattr colour="Black"
                    thick="0"
                    type="Solid"/>
          <textattr colour="Black"
                    bold="false"/>
          <text tool="CPN Tools"
                version="4.0.1">rd</text>
        </annot>
      </arc>
      <arc id="ID1415443318"
           orientation="TtoP"
           order="1">
        <posattr x="0.000000"
                 y="0.000000"/>
        <fillattr colour="White"
                  pattern=""
                  filled="false"/>
        <lineattr colour="Black"
                  thick="1"
                  type="Solid"/>
        <textattr colour="Black"
                  bold="false"/>
        <arrowattr headsize="1.200000"
                   currentcyckle="2"/>
        <transend idref="ID1415443258"/>
        <placeend idref="ID1415443315"/>
        <bendpoint id="ID1416002889"
                   serial="1">
          <posattr x="-126.000000"
                   y="278.000000"/>
          <fillattr colour="White"
                    pattern="Solid"
                    filled="false"/>
          <lineattr colour="Black"
                    thick="0"
                    type="Solid"/>
          <textattr colour="Black"
                    bold="false"/>
        </bendpoint>
        <annot id="ID1415443319">
          <posattr x="-90.000000"
                   y="267.000000"/>
          <fillattr colour="White"
                    pattern="Solid"
                    filled="false"/>
          <lineattr colour="Black"
                    thick="0"
                    type="Solid"/>
          <textattr colour="Black"
                    bold="false"/>
          <text tool="CPN Tools"
                version="4.0.1">&quot;&quot;</text>
        </annot>
      </arc>
      <constraints/>
    </page>
    <page id="ID1415448747">
      <pageattr name="Cache"/>
      <place id="ID1415448749">
        <posattr x="151.000000"
                 y="308.000000"/>
        <fillattr colour="White"
                  pattern=""
                  filled="false"/>
        <lineattr colour="Black"
                  thick="1"
                  type="Solid"/>
        <textattr colour="Black"
                  bold="false"/>
        <text>Cache</text>
        <ellipse w="60.000000"
                 h="40.000000"/>
        <token x="-79.000000"
               y="20.000000"/>
        <marking x="-27.000000"
                 y="0.000000"
                 hidden="false">
          <snap snap_id="0"
                anchor.horizontal="0"
                anchor.vertical="0"/>
        </marking>
        <type id="ID1415448750">
          <posattr x="95.500000"
                   y="284.000000"/>
          <fillattr colour="White"
                    pattern="Solid"
                    filled="false"/>
          <lineattr colour="Black"
                    thick="0"
                    type="Solid"/>
          <textattr colour="Black"
                    bold="false"/>
          <text tool="CPN Tools"
                version="4.0.1">CacheList</text>
        </type>
        <initmark id="ID1415448751">
          <posattr x="180.000000"
                   y="331.000000"/>
          <fillattr colour="White"
                    pattern="Solid"
                    filled="false"/>
          <lineattr colour="Black"
                    thick="0"
                    type="Solid"/>
          <textattr colour="Black"
                    bold="false"/>
          <text tool="CPN Tools"
                version="4.0.1">[]</text>
        </initmark>
      </place>
      <place id="ID1415448752">
        <posattr x="108.000000"
                 y="451.000000"/>
        <fillattr colour="White"
                  pattern=""
                  filled="false"/>
        <lineattr colour="Black"
                  thick="1"
                  type="Solid"/>
        <textattr colour="Black"
                  bold="false"/>
        <text>Sort
Cache</text>
        <ellipse w="60.000000"
                 h="40.000000"/>
        <token x="-10.000000"
               y="0.000000"/>
        <marking x="0.000000"
                 y="0.000000"
                 hidden="false">
          <snap snap_id="0"
                anchor.horizontal="0"
                anchor.vertical="0"/>
        </marking>
        <type id="ID1415448753">
          <posattr x="149.500000"
                   y="425.000000"/>
          <fillattr colour="White"
                    pattern="Solid"
                    filled="false"/>
          <lineattr colour="Black"
                    thick="0"
                    type="Solid"/>
          <textattr colour="Black"
                    bold="false"/>
          <text tool="CPN Tools"
                version="4.0.1">CacheList</text>
        </type>
        <initmark id="ID1415448754">
          <posattr x="164.000000"
                   y="474.000000"/>
          <fillattr colour="White"
                    pattern="Solid"
                    filled="false"/>
          <lineattr colour="Black"
                    thick="0"
                    type="Solid"/>
          <textattr colour="Black"
                    bold="false"/>
          <text tool="CPN Tools"
                version="4.0.1"/>
        </initmark>
      </place>
      <place id="ID1415448795">
        <posattr x="-199.000000"
                 y="322.000000"/>
        <fillattr colour="White"
                  pattern=""
                  filled="false"/>
        <lineattr colour="Black"
                  thick="1"
                  type="Solid"/>
        <textattr colour="Black"
                  bold="false"/>
        <text>CacheMis1</text>
        <ellipse w="73.491961"
                 h="43.403216"/>
        <token x="-10.000000"
               y="0.000000"/>
        <marking x="-3.308650"
                 y="29.496694"
                 hidden="false">
          <snap snap_id="0"
                anchor.horizontal="0"
                anchor.vertical="0"/>
        </marking>
        <type id="ID1415448796">
          <posattr x="-171.754019"
                   y="295.000000"/>
          <fillattr colour="White"
                    pattern="Solid"
                    filled="false"/>
          <lineattr colour="Black"
                    thick="0"
                    type="Solid"/>
          <textattr colour="Black"
                    bold="false"/>
          <text tool="CPN Tools"
                version="4.0.1">NO</text>
        </type>
        <initmark id="ID1415448797">
          <posattr x="-138.000000"
                   y="347.000000"/>
          <fillattr colour="White"
                    pattern="Solid"
                    filled="false"/>
          <lineattr colour="Black"
                    thick="0"
                    type="Solid"/>
          <textattr colour="Black"
                    bold="false"/>
          <text tool="CPN Tools"
                version="4.0.1"/>
        </initmark>
        <port id="ID1415448933"
              type="Out">
          <posattr x="-227.000000"
                   y="303.000000"/>
          <fillattr colour="White"
                    pattern="Solid"
                    filled="false"/>
          <lineattr colour="Black"
                    thick="0"
                    type="Solid"/>
          <textattr colour="Black"
                    bold="false"/>
        </port>
      </place>
      <place id="ID1415448800">
        <posattr x="588.000000"
                 y="420.000000"/>
        <fillattr colour="White"
                  pattern=""
                  filled="false"/>
        <lineattr colour="Black"
                  thick="1"
                  type="Solid"/>
        <textattr colour="Black"
                  bold="false"/>
        <text>Already
Exist In
Cache</text>
        <ellipse w="109.994879"
                 h="60.310420"/>
        <token x="-10.000000"
               y="0.000000"/>
        <marking x="0.000000"
                 y="0.000000"
                 hidden="false">
          <snap snap_id="0"
                anchor.horizontal="0"
                anchor.vertical="0"/>
        </marking>
        <type id="ID1415448801">
          <posattr x="645.000000"
                   y="388.000000"/>
          <fillattr colour="White"
                    pattern="Solid"
                    filled="false"/>
          <lineattr colour="Black"
                    thick="0"
                    type="Solid"/>
          <textattr colour="Black"
                    bold="false"/>
          <text tool="CPN Tools"
                version="4.0.1">DATA</text>
        </type>
        <initmark id="ID1415448802">
          <posattr x="661.000000"
                   y="451.000000"/>
          <fillattr colour="White"
                    pattern="Solid"
                    filled="false"/>
          <lineattr colour="Black"
                    thick="0"
                    type="Solid"/>
          <textattr colour="Black"
                    bold="false"/>
          <text tool="CPN Tools"
                version="4.0.1"/>
        </initmark>
        <port id="ID1415448937"
              type="Out">
          <posattr x="546.000000"
                   y="395.000000"/>
          <fillattr colour="White"
                    pattern="Solid"
                    filled="false"/>
          <lineattr colour="Black"
                    thick="0"
                    type="Solid"/>
          <textattr colour="Black"
                    bold="false"/>
        </port>
      </place>
      <place id="ID1415448805">
        <posattr x="336.000000"
                 y="182.000000"/>
        <fillattr colour="White"
                  pattern=""
                  filled="false"/>
        <lineattr colour="Black"
                  thick="1"
                  type="Solid"/>
        <textattr colour="Black"
                  bold="false"/>
        <text>Check
Cache</text>
        <ellipse w="160.000000"
                 h="54.000000"/>
        <token x="-10.000000"
               y="0.000000"/>
        <marking x="0.000000"
                 y="0.000000"
                 hidden="false">
          <snap snap_id="0"
                anchor.horizontal="0"
                anchor.vertical="0"/>
        </marking>
        <type id="ID1415448806">
          <posattr x="404.500000"
                   y="153.000000"/>
          <fillattr colour="White"
                    pattern="Solid"
                    filled="false"/>
          <lineattr colour="Black"
                    thick="0"
                    type="Solid"/>
          <textattr colour="Black"
                    bold="false"/>
          <text tool="CPN Tools"
                version="4.0.1">NO</text>
        </type>
        <initmark id="ID1415448807">
          <posattr x="427.000000"
                   y="210.000000"/>
          <fillattr colour="White"
                    pattern="Solid"
                    filled="false"/>
          <lineattr colour="Black"
                    thick="0"
                    type="Solid"/>
          <textattr colour="Black"
                    bold="false"/>
          <text tool="CPN Tools"
                version="4.0.1"/>
        </initmark>
        <port id="ID1415448941"
              type="In">
          <posattr x="276.000000"
                   y="160.000000"/>
          <fillattr colour="White"
                    pattern="Solid"
                    filled="false"/>
          <lineattr colour="Black"
                    thick="0"
                    type="Solid"/>
          <textattr colour="Black"
                    bold="false"/>
        </port>
      </place>
      <place id="ID1415448810">
        <posattr x="156.000000"
                 y="515.000000"/>
        <fillattr colour="White"
                  pattern=""
                  filled="false"/>
        <lineattr colour="Black"
                  thick="1"
                  type="Solid"/>
        <textattr colour="Black"
                  bold="false"/>
        <text>Split
&amp;
Distribute</text>
        <ellipse w="146.000956"
                 h="66.663390"/>
        <token x="-10.000000"
               y="0.000000"/>
        <marking x="-21.091590"
                 y="-24.997440"
                 hidden="false">
          <snap snap_id="0"
                anchor.horizontal="0"
                anchor.vertical="0"/>
        </marking>
        <type id="ID1415448811">
          <posattr x="228.000000"
                   y="481.000000"/>
          <fillattr colour="White"
                    pattern="Solid"
                    filled="false"/>
          <lineattr colour="Black"
                    thick="0"
                    type="Solid"/>
          <textattr colour="Black"
                    bold="false"/>
          <text tool="CPN Tools"
                version="4.0.1">cache</text>
        </type>
        <initmark id="ID1415448812">
          <posattr x="242.000000"
                   y="548.000000"/>
          <fillattr colour="White"
                    pattern="Solid"
                    filled="false"/>
          <lineattr colour="Black"
                    thick="0"
                    type="Solid"/>
          <textattr colour="Black"
                    bold="false"/>
          <text tool="CPN Tools"
                version="4.0.1"/>
        </initmark>
        <port id="ID1415448945"
              type="Out">
          <posattr x="101.000000"
                   y="488.000000"/>
          <fillattr colour="White"
                    pattern="Solid"
                    filled="false"/>
          <lineattr colour="Black"
                    thick="0"
                    type="Solid"/>
          <textattr colour="Black"
                    bold="false"/>
        </port>
      </place>
      <place id="ID1415448815">
        <posattr x="-194.000000"
                 y="252.000000"/>
        <fillattr colour="White"
                  pattern=""
                  filled="false"/>
        <lineattr colour="Black"
                  thick="1"
                  type="Solid"/>
        <textattr colour="Black"
                  bold="false"/>
        <text>CacheMis2</text>
        <ellipse w="73.491961"
                 h="43.403216"/>
        <token x="-10.000000"
               y="0.000000"/>
        <marking x="-14.000000"
                 y="13.000000"
                 hidden="false">
          <snap snap_id="0"
                anchor.horizontal="0"
                anchor.vertical="0"/>
        </marking>
        <type id="ID1415448816">
          <posattr x="-166.754019"
                   y="225.000000"/>
          <fillattr colour="White"
                    pattern="Solid"
                    filled="false"/>
          <lineattr colour="Black"
                    thick="0"
                    type="Solid"/>
          <textattr colour="Black"
                    bold="false"/>
          <text tool="CPN Tools"
                version="4.0.1">NO</text>
        </type>
        <initmark id="ID1415448817">
          <posattr x="-133.000000"
                   y="277.000000"/>
          <fillattr colour="White"
                    pattern="Solid"
                    filled="false"/>
          <lineattr colour="Black"
                    thick="0"
                    type="Solid"/>
          <textattr colour="Black"
                    bold="false"/>
          <text tool="CPN Tools"
                version="4.0.1"/>
        </initmark>
        <port id="ID1415448949"
              type="Out">
          <posattr x="-222.000000"
                   y="233.000000"/>
          <fillattr colour="White"
                    pattern="Solid"
                    filled="false"/>
          <lineattr colour="Black"
                    thick="0"
                    type="Solid"/>
          <textattr colour="Black"
                    bold="false"/>
        </port>
      </place>
      <place id="ID1415448820">
        <posattr x="420.000000"
                 y="364.000000"/>
        <fillattr colour="White"
                  pattern=""
                  filled="false"/>
        <lineattr colour="Black"
                  thick="1"
                  type="Solid"/>
        <textattr colour="Black"
                  bold="false"/>
        <text>Send
to
Cache</text>
        <ellipse w="73.612862"
                 h="50.209647"/>
        <token x="-10.000000"
               y="0.000000"/>
        <marking x="0.000000"
                 y="0.000000"
                 hidden="false">
          <snap snap_id="0"
                anchor.horizontal="0"
                anchor.vertical="0"/>
        </marking>
        <type id="ID1415448821">
          <posattr x="469.000000"
                   y="330.000000"/>
          <fillattr colour="White"
                    pattern="Solid"
                    filled="false"/>
          <lineattr colour="Black"
                    thick="0"
                    type="Solid"/>
          <textattr colour="Black"
                    bold="false"/>
          <text tool="CPN Tools"
                version="4.0.1">REQUEST</text>
        </type>
        <initmark id="ID1415448822">
          <posattr x="480.000000"
                   y="391.000000"/>
          <fillattr colour="White"
                    pattern="Solid"
                    filled="false"/>
          <lineattr colour="Black"
                    thick="0"
                    type="Solid"/>
          <textattr colour="Black"
                    bold="false"/>
          <text tool="CPN Tools"
                version="4.0.1"/>
        </initmark>
        <port id="ID1415448953"
              type="In">
          <posattr x="391.000000"
                   y="343.000000"/>
          <fillattr colour="White"
                    pattern="Solid"
                    filled="false"/>
          <lineattr colour="Black"
                    thick="0"
                    type="Solid"/>
          <textattr colour="Black"
                    bold="false"/>
        </port>
      </place>
      <place id="ID1415448825">
        <posattr x="-196.000000"
                 y="182.000000"/>
        <fillattr colour="White"
                  pattern=""
                  filled="false"/>
        <lineattr colour="Black"
                  thick="1"
                  type="Solid"/>
        <textattr colour="Black"
                  bold="false"/>
        <text>CacheMis3</text>
        <ellipse w="73.491961"
                 h="43.403216"/>
        <token x="-10.000000"
               y="0.000000"/>
        <marking x="-14.000000"
                 y="13.000000"
                 hidden="false">
          <snap snap_id="0"
                anchor.horizontal="0"
                anchor.vertical="0"/>
        </marking>
        <type id="ID1415448826">
          <posattr x="-168.754019"
                   y="155.000000"/>
          <fillattr colour="White"
                    pattern="Solid"
                    filled="false"/>
          <lineattr colour="Black"
                    thick="0"
                    type="Solid"/>
          <textattr colour="Black"
                    bold="false"/>
          <text tool="CPN Tools"
                version="4.0.1">NO</text>
        </type>
        <initmark id="ID1415448827">
          <posattr x="-135.000000"
                   y="207.000000"/>
          <fillattr colour="White"
                    pattern="Solid"
                    filled="false"/>
          <lineattr colour="Black"
                    thick="0"
                    type="Solid"/>
          <textattr colour="Black"
                    bold="false"/>
          <text tool="CPN Tools"
                version="4.0.1"/>
        </initmark>
        <port id="ID1415448957"
              type="Out">
          <posattr x="-224.000000"
                   y="163.000000"/>
          <fillattr colour="White"
                    pattern="Solid"
                    filled="false"/>
          <lineattr colour="Black"
                    thick="0"
                    type="Solid"/>
          <textattr colour="Black"
                    bold="false"/>
        </port>
      </place>
      <place id="ID1415448830">
        <posattr x="14.000000"
                 y="84.000000"/>
        <fillattr colour="White"
                  pattern=""
                  filled="false"/>
        <lineattr colour="Black"
                  thick="1"
                  type="Solid"/>
        <textattr colour="Black"
                  bold="false"/>
        <text>CacheHit</text>
        <ellipse w="86.000000"
                 h="40.000000"/>
        <token x="-10.000000"
               y="0.000000"/>
        <marking x="0.000000"
                 y="0.000000"
                 hidden="false">
          <snap snap_id="0"
                anchor.horizontal="0"
                anchor.vertical="0"/>
        </marking>
        <type id="ID1415448831">
          <posattr x="42.000000"
                   y="57.000000"/>
          <fillattr colour="White"
                    pattern="Solid"
                    filled="false"/>
          <lineattr colour="Black"
                    thick="0"
                    type="Solid"/>
          <textattr colour="Black"
                    bold="false"/>
          <text tool="CPN Tools"
                version="4.0.1">DATA</text>
        </type>
        <initmark id="ID1415448832">
          <posattr x="79.000000"
                   y="107.000000"/>
          <fillattr colour="White"
                    pattern="Solid"
                    filled="false"/>
          <lineattr colour="Black"
                    thick="0"
                    type="Solid"/>
          <textattr colour="Black"
                    bold="false"/>
          <text tool="CPN Tools"
                version="4.0.1"/>
        </initmark>
        <port id="ID1415448961"
              type="Out">
          <posattr x="-19.000000"
                   y="67.000000"/>
          <fillattr colour="White"
                    pattern="Solid"
                    filled="false"/>
          <lineattr colour="Black"
                    thick="0"
                    type="Solid"/>
          <textattr colour="Black"
                    bold="false"/>
        </port>
      </place>
      <trans id="ID1415448755"
             explicit="false">
        <posattr x="151.000000"
                 y="182.000000"/>
        <fillattr colour="White"
                  pattern=""
                  filled="false"/>
        <lineattr colour="Black"
                  thick="1"
                  type="solid"/>
        <textattr colour="Black"
                  bold="false"/>
        <text>Cache
Checked</text>
        <box w="116.009445"
             h="83.622307"/>
        <binding x="7.200000"
                 y="-3.000000"/>
        <cond id="ID1415448756">
          <posattr x="83.995278"
                   y="234.811153"/>
          <fillattr colour="White"
                    pattern="Solid"
                    filled="false"/>
          <lineattr colour="Black"
                    thick="0"
                    type="Solid"/>
          <textattr colour="Black"
                    bold="false"/>
          <text tool="CPN Tools"
                version="4.0.1"/>
        </cond>
        <time id="ID1415448757">
          <posattr x="231.504723"
                   y="234.811153"/>
          <fillattr colour="White"
                    pattern="Solid"
                    filled="false"/>
          <lineattr colour="Black"
                    thick="0"
                    type="Solid"/>
          <textattr colour="Black"
                    bold="false"/>
          <text tool="CPN Tools"
                version="4.0.1">@+50</text>
        </time>
        <code id="ID1415448758">
          <posattr x="243.504723"
                   y="108.188847"/>
          <fillattr colour="White"
                    pattern="Solid"
                    filled="false"/>
          <lineattr colour="Black"
                    thick="0"
                    type="Solid"/>
          <textattr colour="Black"
                    bold="false"/>
          <text tool="CPN Tools"
                version="4.0.1"/>
        </code>
        <priority id="ID1415448760">
          <posattr x="54.995278"
                   y="129.188847"/>
          <fillattr colour="White"
                    pattern="Solid"
                    filled="false"/>
          <lineattr colour="Black"
                    thick="0"
                    type="Solid"/>
          <textattr colour="Black"
                    bold="false"/>
          <text tool="CPN Tools"
                version="4.0.1"/>
        </priority>
      </trans>
      <trans id="ID1415448761"
             explicit="false">
        <posattr x="108.000000"
                 y="360.000000"/>
        <fillattr colour="White"
                  pattern=""
                  filled="false"/>
        <lineattr colour="Black"
                  thick="1"
                  type="solid"/>
        <textattr colour="Black"
                  bold="false"/>
        <text>Cache
Full</text>
        <box w="62.088746"
             h="36.596784"/>
        <binding x="7.200000"
                 y="-3.000000"/>
        <cond id="ID1415448762">
          <posattr x="53.000000"
                   y="389.298392"/>
          <fillattr colour="White"
                    pattern="Solid"
                    filled="false"/>
          <lineattr colour="Black"
                    thick="0"
                    type="Solid"/>
          <textattr colour="Black"
                    bold="false"/>
          <text tool="CPN Tools"
                version="4.0.1">[length(cl)=cSize]</text>
        </cond>
        <time id="ID1415448763">
          <posattr x="153.544373"
                   y="389.298392"/>
          <fillattr colour="White"
                    pattern="Solid"
                    filled="false"/>
          <lineattr colour="Black"
                    thick="0"
                    type="Solid"/>
          <textattr colour="Black"
                    bold="false"/>
          <text tool="CPN Tools"
                version="4.0.1"/>
        </time>
        <code id="ID1415448764">
          <posattr x="173.544373"
                   y="309.701608"/>
          <fillattr colour="White"
                    pattern="Solid"
                    filled="false"/>
          <lineattr colour="Black"
                    thick="0"
                    type="Solid"/>
          <textattr colour="Black"
                    bold="false"/>
          <text tool="CPN Tools"
                version="4.0.1"/>
        </code>
        <priority id="ID1415448766">
          <posattr x="38.955627"
                   y="330.701608"/>
          <fillattr colour="White"
                    pattern="Solid"
                    filled="false"/>
          <lineattr colour="Black"
                    thick="0"
                    type="Solid"/>
          <textattr colour="Black"
                    bold="false"/>
          <text tool="CPN Tools"
                version="4.0.1"/>
        </priority>
      </trans>
      <trans id="ID1415448767"
             explicit="false">
        <posattr x="294.000000"
                 y="364.000000"/>
        <fillattr colour="White"
                  pattern=""
                  filled="false"/>
        <lineattr colour="Black"
                  thick="1"
                  type="solid"/>
        <textattr colour="Black"
                  bold="false"/>
        <text>Store
in
Cache</text>
        <box w="60.000000"
             h="51.911255"/>
        <binding x="7.200000"
                 y="-3.000000"/>
        <cond id="ID1415448768">
          <posattr x="260.000000"
                   y="400.955627"/>
          <fillattr colour="White"
                    pattern="Solid"
                    filled="false"/>
          <lineattr colour="Black"
                    thick="0"
                    type="Solid"/>
          <textattr colour="Black"
                    bold="false"/>
          <text tool="CPN Tools"
                version="4.0.1">[length(cl)&lt;cSize]</text>
        </cond>
        <time id="ID1415448769">
          <posattr x="338.500000"
                   y="400.955627"/>
          <fillattr colour="White"
                    pattern="Solid"
                    filled="false"/>
          <lineattr colour="Black"
                    thick="0"
                    type="Solid"/>
          <textattr colour="Black"
                    bold="false"/>
          <text tool="CPN Tools"
                version="4.0.1"/>
        </time>
        <code id="ID1415448770">
          <posattr x="358.500000"
                   y="306.044373"/>
          <fillattr colour="White"
                    pattern="Solid"
                    filled="false"/>
          <lineattr colour="Black"
                    thick="0"
                    type="Solid"/>
          <textattr colour="Black"
                    bold="false"/>
          <text tool="CPN Tools"
                version="4.0.1"/>
        </code>
        <priority id="ID1415448772">
          <posattr x="226.000000"
                   y="327.044373"/>
          <fillattr colour="White"
                    pattern="Solid"
                    filled="false"/>
          <lineattr colour="Black"
                    thick="0"
                    type="Solid"/>
          <textattr colour="Black"
                    bold="false"/>
          <text tool="CPN Tools"
                version="4.0.1"/>
        </priority>
      </trans>
      <trans id="ID1415448773"
             explicit="false">
        <posattr x="24.000000"
                 y="451.000000"/>
        <fillattr colour="White"
                  pattern=""
                  filled="false"/>
        <lineattr colour="Black"
                  thick="1"
                  type="solid"/>
        <textattr colour="Black"
                  bold="false"/>
        <text>Remove
LRU</text>
        <box w="56.487239"
             h="47.040128"/>
        <binding x="7.200000"
                 y="-3.000000"/>
        <cond id="ID1415448774">
          <posattr x="-13.243620"
                   y="485.520064"/>
          <fillattr colour="White"
                    pattern="Solid"
                    filled="false"/>
          <lineattr colour="Black"
                    thick="0"
                    type="Solid"/>
          <textattr colour="Black"
                    bold="false"/>
          <text tool="CPN Tools"
                version="4.0.1"/>
        </cond>
        <time id="ID1415448775">
          <posattr x="66.743619"
                   y="485.520064"/>
          <fillattr colour="White"
                    pattern="Solid"
                    filled="false"/>
          <lineattr colour="Black"
                    thick="0"
                    type="Solid"/>
          <textattr colour="Black"
                    bold="false"/>
          <text tool="CPN Tools"
                version="4.0.1"/>
        </time>
        <code id="ID1415448776">
          <posattr x="86.743619"
                   y="395.479936"/>
          <fillattr colour="White"
                    pattern="Solid"
                    filled="false"/>
          <lineattr colour="Black"
                    thick="0"
                    type="Solid"/>
          <textattr colour="Black"
                    bold="false"/>
          <text tool="CPN Tools"
                version="4.0.1"/>
        </code>
        <priority id="ID1415448778">
          <posattr x="-42.243620"
                   y="416.479936"/>
          <fillattr colour="White"
                    pattern="Solid"
                    filled="false"/>
          <lineattr colour="Black"
                    thick="0"
                    type="Solid"/>
          <textattr colour="Black"
                    bold="false"/>
          <text tool="CPN Tools"
                version="4.0.1"/>
        </priority>
      </trans>
      <arc id="ID1415448779"
           orientation="PtoT"
           order="1">
        <posattr x="0.000000"
                 y="0.000000"/>
        <fillattr colour="White"
                  pattern=""
                  filled="false"/>
        <lineattr colour="Black"
                  thick="1"
                  type="Solid"/>
        <textattr colour="Black"
                  bold="false"/>
        <arrowattr headsize="1.200000"
                   currentcyckle="2"/>
        <transend idref="ID1415448773"/>
        <placeend idref="ID1415448752"/>
        <annot id="ID1415448780">
          <posattr x="65.000000"
                   y="462.000000"/>
          <fillattr colour="White"
                    pattern="Solid"
                    filled="false"/>
          <lineattr colour="Black"
                    thick="0"
                    type="Solid"/>
          <textattr colour="Black"
                    bold="false"/>
          <text tool="CPN Tools"
                version="4.0.1">cl</text>
        </annot>
      </arc>
      <arc id="ID1415448781"
           orientation="TtoP"
           order="1">
        <posattr x="0.000000"
                 y="0.000000"/>
        <fillattr colour="White"
                  pattern=""
                  filled="false"/>
        <lineattr colour="Black"
                  thick="1"
                  type="Solid"/>
        <textattr colour="Black"
                  bold="false"/>
        <arrowattr headsize="1.200000"
                   currentcyckle="2"/>
        <transend idref="ID1415448761"/>
        <placeend idref="ID1415448752"/>
        <annot id="ID1415448782">
          <posattr x="134.000000"
                   y="404.000000"/>
          <fillattr colour="White"
                    pattern="Solid"
                    filled="false"/>
          <lineattr colour="Black"
                    thick="0"
                    type="Solid"/>
          <textattr colour="Black"
                    bold="false"/>
          <text tool="CPN Tools"
                version="4.0.1">sort(cl)</text>
        </annot>
      </arc>
      <arc id="ID1415448783"
           orientation="TtoP"
           order="1">
        <posattr x="0.000000"
                 y="0.000000"/>
        <fillattr colour="White"
                  pattern=""
                  filled="false"/>
        <lineattr colour="Black"
                  thick="1"
                  type="Solid"/>
        <textattr colour="Black"
                  bold="false"/>
        <arrowattr headsize="1.200000"
                   currentcyckle="2"/>
        <transend idref="ID1415448755"/>
        <placeend idref="ID1415448749"/>
        <annot id="ID1415448784">
          <posattr x="244.000000"
                   y="264.000000"/>
          <fillattr colour="White"
                    pattern="Solid"
                    filled="false"/>
          <lineattr colour="Black"
                    thick="0"
                    type="Solid"/>
          <textattr colour="Black"
                    bold="false"/>
          <text tool="CPN Tools"
                version="4.0.1">if member(k,cl)
then updateLife(k,cl)
else cl</text>
        </annot>
      </arc>
      <arc id="ID1415448785"
           orientation="TtoP"
           order="1">
        <posattr x="0.000000"
                 y="0.000000"/>
        <fillattr colour="White"
                  pattern=""
                  filled="false"/>
        <lineattr colour="Black"
                  thick="1"
                  type="Solid"/>
        <textattr colour="Black"
                  bold="false"/>
        <arrowattr headsize="1.200000"
                   currentcyckle="2"/>
        <transend idref="ID1415448767"/>
        <placeend idref="ID1415448749"/>
        <bendpoint id="ID1415448714"
                   serial="1">
          <posattr x="151.000000"
                   y="363.000000"/>
          <fillattr colour="White"
                    pattern="Solid"
                    filled="false"/>
          <lineattr colour="Black"
                    thick="0"
                    type="Solid"/>
          <textattr colour="Black"
                    bold="false"/>
        </bendpoint>
        <annot id="ID1415448786">
          <posattr x="200.000000"
                   y="374.000000"/>
          <fillattr colour="White"
                    pattern="Solid"
                    filled="false"/>
          <lineattr colour="Black"
                    thick="0"
                    type="Solid"/>
          <textattr colour="Black"
                    bold="false"/>
          <text tool="CPN Tools"
                version="4.0.1">store(req,cl)</text>
        </annot>
      </arc>
      <arc id="ID1415448787"
           orientation="PtoT"
           order="2">
        <posattr x="0.000000"
                 y="0.000000"/>
        <fillattr colour="White"
                  pattern=""
                  filled="false"/>
        <lineattr colour="Black"
                  thick="1"
                  type="Solid"/>
        <textattr colour="Black"
                  bold="false"/>
        <arrowattr headsize="1.200000"
                   currentcyckle="2"/>
        <transend idref="ID1415448755"/>
        <placeend idref="ID1415448749"/>
        <annot id="ID1415448788">
          <posattr x="135.500000"
                   y="257.000000"/>
          <fillattr colour="White"
                    pattern="Solid"
                    filled="false"/>
          <lineattr colour="Black"
                    thick="0"
                    type="Solid"/>
          <textattr colour="Black"
                    bold="false"/>
          <text tool="CPN Tools"
                version="4.0.1">cl</text>
        </annot>
      </arc>
      <arc id="ID1415448789"
           orientation="TtoP"
           order="1">
        <posattr x="0.000000"
                 y="0.000000"/>
        <fillattr colour="White"
                  pattern=""
                  filled="false"/>
        <lineattr colour="Black"
                  thick="1"
                  type="Solid"/>
        <textattr colour="Black"
                  bold="false"/>
        <arrowattr headsize="1.200000"
                   currentcyckle="2"/>
        <transend idref="ID1415448773"/>
        <placeend idref="ID1415448749"/>
        <bendpoint id="ID1415448715"
                   serial="1">
          <posattr x="24.000000"
                   y="294.000000"/>
          <fillattr colour="White"
                    pattern="Solid"
                    filled="false"/>
          <lineattr colour="Black"
                    thick="0"
                    type="Solid"/>
          <textattr colour="Black"
                    bold="false"/>
        </bendpoint>
        <annot id="ID1415448790">
          <posattr x="6.500000"
                   y="351.000000"/>
          <fillattr colour="White"
                    pattern="Solid"
                    filled="false"/>
          <lineattr colour="Black"
                    thick="0"
                    type="Solid"/>
          <textattr colour="Black"
                    bold="false"/>
          <text tool="CPN Tools"
                version="4.0.1">tl(cl)</text>
        </annot>
      </arc>
      <arc id="ID1415448791"
           orientation="PtoT"
           order="1">
        <posattr x="0.000000"
                 y="0.000000"/>
        <fillattr colour="White"
                  pattern=""
                  filled="false"/>
        <lineattr colour="Black"
                  thick="1"
                  type="Solid"/>
        <textattr colour="Black"
                  bold="false"/>
        <arrowattr headsize="1.200000"
                   currentcyckle="2"/>
        <transend idref="ID1415448767"/>
        <placeend idref="ID1415448749"/>
        <bendpoint id="ID1415448716"
                   serial="1">
          <posattr x="294.000000"
                   y="308.000000"/>
          <fillattr colour="White"
                    pattern="Solid"
                    filled="false"/>
          <lineattr colour="Black"
                    thick="0"
                    type="Solid"/>
          <textattr colour="Black"
                    bold="false"/>
        </bendpoint>
        <annot id="ID1415448792">
          <posattr x="256.000000"
                   y="319.000000"/>
          <fillattr colour="White"
                    pattern="Solid"
                    filled="false"/>
          <lineattr colour="Black"
                    thick="0"
                    type="Solid"/>
          <textattr colour="Black"
                    bold="false"/>
          <text tool="CPN Tools"
                version="4.0.1">cl</text>
        </annot>
      </arc>
      <arc id="ID1415448793"
           orientation="PtoT"
           order="1">
        <posattr x="0.000000"
                 y="0.000000"/>
        <fillattr colour="White"
                  pattern=""
                  filled="false"/>
        <lineattr colour="Black"
                  thick="1"
                  type="Solid"/>
        <textattr colour="Black"
                  bold="false"/>
        <arrowattr headsize="1.200000"
                   currentcyckle="2"/>
        <transend idref="ID1415448761"/>
        <placeend idref="ID1415448749"/>
        <bendpoint id="ID1415448717"
                   serial="1">
          <posattr x="42.000000"
                   y="360.000000"/>
          <fillattr colour="White"
                    pattern="Solid"
                    filled="false"/>
          <lineattr colour="Black"
                    thick="0"
                    type="Solid"/>
          <textattr colour="Black"
                    bold="false"/>
        </bendpoint>
        <bendpoint id="ID1415448718"
                   serial="2">
          <posattr x="42.000000"
                   y="308.000000"/>
          <fillattr colour="White"
                    pattern="Solid"
                    filled="false"/>
          <lineattr colour="Black"
                    thick="0"
                    type="Solid"/>
          <textattr colour="Black"
                    bold="false"/>
        </bendpoint>
        <annot id="ID1415448794">
          <posattr x="50.500000"
                   y="330.000000"/>
          <fillattr colour="White"
                    pattern="Solid"
                    filled="false"/>
          <lineattr colour="Black"
                    thick="0"
                    type="Solid"/>
          <textattr colour="Black"
                    bold="false"/>
          <text tool="CPN Tools"
                version="4.0.1">cl</text>
        </annot>
      </arc>
      <arc id="ID1415448798"
           orientation="TtoP"
           order="1">
        <posattr x="0.000000"
                 y="0.000000"/>
        <fillattr colour="White"
                  pattern=""
                  filled="false"/>
        <lineattr colour="Black"
                  thick="1"
                  type="Solid"/>
        <textattr colour="Black"
                  bold="false"/>
        <arrowattr headsize="1.200000"
                   currentcyckle="2"/>
        <transend idref="ID1415448755"/>
        <placeend idref="ID1415448795"/>
        <bendpoint id="ID1415448719"
                   serial="1">
          <posattr x="-17.000000"
                   y="182.000000"/>
          <fillattr colour="White"
                    pattern="Solid"
                    filled="false"/>
          <lineattr colour="Black"
                    thick="0"
                    type="Solid"/>
          <textattr colour="Black"
                    bold="false"/>
        </bendpoint>
        <annot id="ID1415448799">
          <posattr x="-22.000000"
                   y="171.000000"/>
          <fillattr colour="White"
                    pattern="Solid"
                    filled="false"/>
          <lineattr colour="Black"
                    thick="0"
                    type="Solid"/>
          <textattr colour="Black"
                    bold="false"/>
          <text tool="CPN Tools"
                version="4.0.1">cacheMis(member,k,cl)@+50</text>
        </annot>
      </arc>
      <arc id="ID1415448803"
           orientation="TtoP"
           order="1">
        <posattr x="0.000000"
                 y="0.000000"/>
        <fillattr colour="White"
                  pattern=""
                  filled="false"/>
        <lineattr colour="Black"
                  thick="1"
                  type="Solid"/>
        <textattr colour="Black"
                  bold="false"/>
        <arrowattr headsize="1.200000"
                   currentcyckle="2"/>
        <transend idref="ID1415448767"/>
        <placeend idref="ID1415448800"/>
        <bendpoint id="ID1415448720"
                   serial="1">
          <posattr x="294.000000"
                   y="420.000000"/>
          <fillattr colour="White"
                    pattern="Solid"
                    filled="false"/>
          <lineattr colour="Black"
                    thick="0"
                    type="Solid"/>
          <textattr colour="Black"
                    bold="false"/>
        </bendpoint>
        <annot id="ID1415448804">
          <posattr x="404.000000"
                   y="445.000000"/>
          <fillattr colour="White"
                    pattern="Solid"
                    filled="false"/>
          <lineattr colour="Black"
                    thick="0"
                    type="Solid"/>
          <textattr colour="Black"
                    bold="false"/>
          <text tool="CPN Tools"
                version="4.0.1">if cacheMember(req,cl)
then 1`&quot;Already Exist&quot;
else empty</text>
        </annot>
      </arc>
      <arc id="ID1415448808"
           orientation="PtoT"
           order="1">
        <posattr x="0.000000"
                 y="0.000000"/>
        <fillattr colour="White"
                  pattern=""
                  filled="false"/>
        <lineattr colour="Black"
                  thick="1"
                  type="Solid"/>
        <textattr colour="Black"
                  bold="false"/>
        <arrowattr headsize="1.200000"
                   currentcyckle="2"/>
        <transend idref="ID1415448755"/>
        <placeend idref="ID1415448805"/>
        <annot id="ID1415448809">
          <posattr x="241.000000"
                   y="193.000000"/>
          <fillattr colour="White"
                    pattern="Solid"
                    filled="false"/>
          <lineattr colour="Black"
                    thick="0"
                    type="Solid"/>
          <textattr colour="Black"
                    bold="false"/>
          <text tool="CPN Tools"
                version="4.0.1">k</text>
        </annot>
      </arc>
      <arc id="ID1415448813"
           orientation="TtoP"
           order="1">
        <posattr x="0.000000"
                 y="0.000000"/>
        <fillattr colour="White"
                  pattern=""
                  filled="false"/>
        <lineattr colour="Black"
                  thick="1"
                  type="Solid"/>
        <textattr colour="Black"
                  bold="false"/>
        <arrowattr headsize="1.200000"
                   currentcyckle="2"/>
        <transend idref="ID1415448773"/>
        <placeend idref="ID1415448810"/>
        <bendpoint id="ID1415448721"
                   serial="1">
          <posattr x="24.000000"
                   y="515.000000"/>
          <fillattr colour="White"
                    pattern="Solid"
                    filled="false"/>
          <lineattr colour="Black"
                    thick="0"
                    type="Solid"/>
          <textattr colour="Black"
                    bold="false"/>
        </bendpoint>
        <annot id="ID1415448814">
          <posattr x="2.500000"
                   y="489.000000"/>
          <fillattr colour="White"
                    pattern="Solid"
                    filled="false"/>
          <lineattr colour="Black"
                    thick="0"
                    type="Solid"/>
          <textattr colour="Black"
                    bold="false"/>
          <text tool="CPN Tools"
                version="4.0.1">hd(cl)</text>
        </annot>
      </arc>
      <arc id="ID1415448818"
           orientation="TtoP"
           order="1">
        <posattr x="0.000000"
                 y="0.000000"/>
        <fillattr colour="White"
                  pattern=""
                  filled="false"/>
        <lineattr colour="Black"
                  thick="1"
                  type="Solid"/>
        <textattr colour="Black"
                  bold="false"/>
        <arrowattr headsize="1.200000"
                   currentcyckle="2"/>
        <transend idref="ID1415448755"/>
        <placeend idref="ID1415448815"/>
        <bendpoint id="ID1415448722"
                   serial="1">
          <posattr x="-67.000000"
                   y="182.000000"/>
          <fillattr colour="White"
                    pattern="Solid"
                    filled="false"/>
          <lineattr colour="Black"
                    thick="0"
                    type="Solid"/>
          <textattr colour="Black"
                    bold="false"/>
        </bendpoint>
        <annot id="ID1415448819">
          <posattr x="-18.000000"
                   y="152.000000"/>
          <fillattr colour="White"
                    pattern="Solid"
                    filled="false"/>
          <lineattr colour="Black"
                    thick="0"
                    type="Solid"/>
          <textattr colour="Black"
                    bold="false"/>
          <text tool="CPN Tools"
                version="4.0.1">cacheMis(member,k,cl)@+50</text>
        </annot>
      </arc>
      <arc id="ID1415448823"
           orientation="PtoT"
           order="1">
        <posattr x="0.000000"
                 y="0.000000"/>
        <fillattr colour="White"
                  pattern=""
                  filled="false"/>
        <lineattr colour="Black"
                  thick="1"
                  type="Solid"/>
        <textattr colour="Black"
                  bold="false"/>
        <arrowattr headsize="1.200000"
                   currentcyckle="2"/>
        <transend idref="ID1415448767"/>
        <placeend idref="ID1415448820"/>
        <annot id="ID1415448824">
          <posattr x="354.000000"
                   y="375.000000"/>
          <fillattr colour="White"
                    pattern="Solid"
                    filled="false"/>
          <lineattr colour="Black"
                    thick="0"
                    type="Solid"/>
          <textattr colour="Black"
                    bold="false"/>
          <text tool="CPN Tools"
                version="4.0.1">req</text>
        </annot>
      </arc>
      <arc id="ID1415448828"
           orientation="TtoP"
           order="1">
        <posattr x="0.000000"
                 y="0.000000"/>
        <fillattr colour="White"
                  pattern=""
                  filled="false"/>
        <lineattr colour="Black"
                  thick="1"
                  type="Solid"/>
        <textattr colour="Black"
                  bold="false"/>
        <arrowattr headsize="1.200000"
                   currentcyckle="2"/>
        <transend idref="ID1415448755"/>
        <placeend idref="ID1415448825"/>
        <bendpoint id="ID1415448723"
                   serial="1">
          <posattr x="-126.000000"
                   y="182.000000"/>
          <fillattr colour="White"
                    pattern="Solid"
                    filled="false"/>
          <lineattr colour="Black"
                    thick="0"
                    type="Solid"/>
          <textattr colour="Black"
                    bold="false"/>
        </bendpoint>
        <annot id="ID1415448829">
          <posattr x="-21.000000"
                   y="193.000000"/>
          <fillattr colour="White"
                    pattern="Solid"
                    filled="false"/>
          <lineattr colour="Black"
                    thick="0"
                    type="Solid"/>
          <textattr colour="Black"
                    bold="false"/>
          <text tool="CPN Tools"
                version="4.0.1">cacheMis(member,k,cl)@+50</text>
        </annot>
      </arc>
      <arc id="ID1415448833"
           orientation="TtoP"
           order="1">
        <posattr x="0.000000"
                 y="0.000000"/>
        <fillattr colour="White"
                  pattern=""
                  filled="false"/>
        <lineattr colour="Black"
                  thick="1"
                  type="Solid"/>
        <textattr colour="Black"
                  bold="false"/>
        <arrowattr headsize="1.200000"
                   currentcyckle="2"/>
        <transend idref="ID1415448755"/>
        <placeend idref="ID1415448830"/>
        <bendpoint id="ID1415448724"
                   serial="1">
          <posattr x="151.000000"
                   y="84.000000"/>
          <fillattr colour="White"
                    pattern="Solid"
                    filled="false"/>
          <lineattr colour="Black"
                    thick="0"
                    type="Solid"/>
          <textattr colour="Black"
                    bold="false"/>
        </bendpoint>
        <annot id="ID1415448834">
          <posattr x="188.000000"
                   y="69.000000"/>
          <fillattr colour="White"
                    pattern="Solid"
                    filled="false"/>
          <lineattr colour="Black"
                    thick="0"
                    type="Solid"/>
          <textattr colour="Black"
                    bold="false"/>
          <text tool="CPN Tools"
                version="4.0.1">cacheHit(member,retrieve,k,cl)</text>
        </annot>
      </arc>
      <constraints/>
    </page>
    <page id="ID1415451137">
      <pageattr name="Store-DB"/>
      <place id="ID1415451145">
        <posattr x="126.000000"
                 y="515.000000"/>
        <fillattr colour="White"
                  pattern=""
                  filled="false"/>
        <lineattr colour="Black"
                  thick="1"
                  type="Solid"/>
        <textattr colour="Black"
                  bold="false"/>
        <text>Split
&amp;
Distribute</text>
        <ellipse w="76.000956"
                 h="66.663390"/>
        <token x="-10.000000"
               y="0.000000"/>
        <marking x="-21.091590"
                 y="-24.997440"
                 hidden="false">
          <snap snap_id="0"
                anchor.horizontal="0"
                anchor.vertical="0"/>
        </marking>
        <type id="ID1415451146">
          <posattr x="173.000000"
                   y="481.000000"/>
          <fillattr colour="White"
                    pattern="Solid"
                    filled="false"/>
          <lineattr colour="Black"
                    thick="0"
                    type="Solid"/>
          <textattr colour="Black"
                    bold="false"/>
          <text tool="CPN Tools"
                version="4.0.1">cache</text>
        </type>
        <initmark id="ID1415451147">
          <posattr x="187.000000"
                   y="548.000000"/>
          <fillattr colour="White"
                    pattern="Solid"
                    filled="false"/>
          <lineattr colour="Black"
                    thick="0"
                    type="Solid"/>
          <textattr colour="Black"
                    bold="false"/>
          <text tool="CPN Tools"
                version="4.0.1"/>
        </initmark>
        <port id="ID1415451181"
              type="In">
          <posattr x="96.000000"
                   y="488.000000"/>
          <fillattr colour="White"
                    pattern="Solid"
                    filled="false"/>
          <lineattr colour="Black"
                    thick="0"
                    type="Solid"/>
          <textattr colour="Black"
                    bold="false"/>
        </port>
      </place>
      <place id="ID1415451150">
        <posattr x="462.000000"
                 y="518.000000"/>
        <fillattr colour="White"
                  pattern=""
                  filled="false"/>
        <lineattr colour="Black"
                  thick="1"
                  type="Solid"/>
        <textattr colour="Black"
                  bold="false"/>
        <text>Distribute</text>
        <ellipse w="76.000956"
                 h="43.403216"/>
        <token x="-10.000000"
               y="0.000000"/>
        <marking x="-10.209647"
                 y="41.689390"
                 hidden="false">
          <snap snap_id="0"
                anchor.horizontal="0"
                anchor.vertical="0"/>
        </marking>
        <type id="ID1415451151">
          <posattr x="438.000000"
                   y="485.298392"/>
          <fillattr colour="White"
                    pattern="Solid"
                    filled="false"/>
          <lineattr colour="Black"
                    thick="0"
                    type="Solid"/>
          <textattr colour="Black"
                    bold="false"/>
          <text tool="CPN Tools"
                version="4.0.1">PACKET</text>
        </type>
        <initmark id="ID1415451152">
          <posattr x="523.000000"
                   y="543.000000"/>
          <fillattr colour="White"
                    pattern="Solid"
                    filled="false"/>
          <lineattr colour="Black"
                    thick="0"
                    type="Solid"/>
          <textattr colour="Black"
                    bold="false"/>
          <text tool="CPN Tools"
                version="4.0.1"/>
        </initmark>
        <port id="ID1415451185"
              type="Out">
          <posattr x="432.000000"
                   y="499.000000"/>
          <fillattr colour="White"
                    pattern="Solid"
                    filled="false"/>
          <lineattr colour="Black"
                    thick="0"
                    type="Solid"/>
          <textattr colour="Black"
                    bold="false"/>
        </port>
      </place>
      <trans id="ID1415451139"
             explicit="false">
        <posattr x="265.000000"
                 y="515.000000"/>
        <fillattr colour="White"
                  pattern=""
                  filled="false"/>
        <lineattr colour="Black"
                  thick="1"
                  type="solid"/>
        <textattr colour="Black"
                  bold="false"/>
        <text>Split
Data</text>
        <box w="59.338185"
             h="40.000000"/>
        <binding x="7.200000"
                 y="-3.000000"/>
        <cond id="ID1415451140">
          <posattr x="226.330908"
                   y="546.000000"/>
          <fillattr colour="White"
                    pattern="Solid"
                    filled="false"/>
          <lineattr colour="Black"
                    thick="0"
                    type="Solid"/>
          <textattr colour="Black"
                    bold="false"/>
          <text tool="CPN Tools"
                version="4.0.1"/>
        </cond>
        <time id="ID1415451141">
          <posattr x="309.169093"
                   y="546.000000"/>
          <fillattr colour="White"
                    pattern="Solid"
                    filled="false"/>
          <lineattr colour="Black"
                    thick="0"
                    type="Solid"/>
          <textattr colour="Black"
                    bold="false"/>
          <text tool="CPN Tools"
                version="4.0.1"/>
        </time>
        <code id="ID1415451142">
          <posattr x="329.169093"
                   y="463.000000"/>
          <fillattr colour="White"
                    pattern="Solid"
                    filled="false"/>
          <lineattr colour="Black"
                    thick="0"
                    type="Solid"/>
          <textattr colour="Black"
                    bold="false"/>
          <text tool="CPN Tools"
                version="4.0.1"/>
        </code>
        <priority id="ID1415451144">
          <posattr x="197.330908"
                   y="484.000000"/>
          <fillattr colour="White"
                    pattern="Solid"
                    filled="false"/>
          <lineattr colour="Black"
                    thick="0"
                    type="Solid"/>
          <textattr colour="Black"
                    bold="false"/>
          <text tool="CPN Tools"
                version="4.0.1"/>
        </priority>
      </trans>
      <arc id="ID1415451148"
           orientation="PtoT"
           order="1">
        <posattr x="0.000000"
                 y="0.000000"/>
        <fillattr colour="White"
                  pattern=""
                  filled="false"/>
        <lineattr colour="Black"
                  thick="1"
                  type="Solid"/>
        <textattr colour="Black"
                  bold="false"/>
        <arrowattr headsize="1.200000"
                   currentcyckle="2"/>
        <transend idref="ID1415451139"/>
        <placeend idref="ID1415451145"/>
        <annot id="ID1415451149">
          <posattr x="187.000000"
                   y="528.000000"/>
          <fillattr colour="White"
                    pattern="Solid"
                    filled="false"/>
          <lineattr colour="Black"
                    thick="0"
                    type="Solid"/>
          <textattr colour="Black"
                    bold="false"/>
          <text tool="CPN Tools"
                version="4.0.1">c</text>
        </annot>
      </arc>
      <arc id="ID1415451153"
           orientation="TtoP"
           order="1">
        <posattr x="0.000000"
                 y="0.000000"/>
        <fillattr colour="White"
                  pattern=""
                  filled="false"/>
        <lineattr colour="Black"
                  thick="1"
                  type="Solid"/>
        <textattr colour="Black"
                  bold="false"/>
        <arrowattr headsize="1.200000"
                   currentcyckle="2"/>
        <transend idref="ID1415451139"/>
        <placeend idref="ID1415451150"/>
        <annot id="ID1415451154">
          <posattr x="356.500000"
                   y="528.000000"/>
          <fillattr colour="White"
                    pattern="Solid"
                    filled="false"/>
          <lineattr colour="Black"
                    thick="0"
                    type="Solid"/>
          <textattr colour="Black"
                    bold="false"/>
          <text tool="CPN Tools"
                version="4.0.1">Split(#1(c),#2(c))</text>
        </annot>
      </arc>
      <constraints/>
    </page>
    <page id="ID1415458785">
      <pageattr name="DB1"/>
      <place id="ID1415458787">
        <posattr x="405.000000"
                 y="630.000000"/>
        <fillattr colour="White"
                  pattern=""
                  filled="false"/>
        <lineattr colour="Black"
                  thick="1"
                  type="Solid"/>
        <textattr colour="Black"
                  bold="false"/>
        <text>DB1</text>
        <ellipse w="60.000000"
                 h="40.000000"/>
        <token x="-81.778873"
               y="24.000000"/>
        <marking x="-14.000000"
                 y="13.000000"
                 hidden="false">
          <snap snap_id="0"
                anchor.horizontal="0"
                anchor.vertical="0"/>
        </marking>
        <type id="ID1415458788">
          <posattr x="441.000000"
                   y="599.000000"/>
          <fillattr colour="White"
                    pattern="Solid"
                    filled="false"/>
          <lineattr colour="Black"
                    thick="0"
                    type="Solid"/>
          <textattr colour="Black"
                    bold="false"/>
          <text tool="CPN Tools"
                version="4.0.1">packet</text>
        </type>
        <initmark id="ID1415458789">
          <posattr x="417.000000"
                   y="661.000000"/>
          <fillattr colour="White"
                    pattern="Solid"
                    filled="false"/>
          <lineattr colour="Black"
                    thick="0"
                    type="Solid"/>
          <textattr colour="Black"
                    bold="false"/>
          <text tool="CPN Tools"
                version="4.0.1">db1</text>
        </initmark>
      </place>
      <place id="ID1415458810">
        <posattr x="-240.000000"
                 y="588.000000"/>
        <fillattr colour="White"
                  pattern=""
                  filled="false"/>
        <lineattr colour="Black"
                  thick="1"
                  type="Solid"/>
        <textattr colour="Black"
                  bold="false"/>
        <text>Reconstruct
Data</text>
        <ellipse w="259.050338"
                 h="55.314470"/>
        <token x="-126.428051"
               y="18.839685"/>
        <marking x="-24.157554"
                 y="22.120901"
                 hidden="false">
          <snap snap_id="0"
                anchor.horizontal="0"
                anchor.vertical="0"/>
        </marking>
        <type id="ID1415458811">
          <posattr x="-119.000000"
                   y="558.000000"/>
          <fillattr colour="White"
                    pattern="Solid"
                    filled="false"/>
          <lineattr colour="Black"
                    thick="0"
                    type="Solid"/>
          <textattr colour="Black"
                    bold="false"/>
          <text tool="CPN Tools"
                version="4.0.1">RecData</text>
        </type>
        <initmark id="ID1415458812">
          <posattr x="-351.000000"
                   y="621.000000"/>
          <fillattr colour="White"
                    pattern="Solid"
                    filled="false"/>
          <lineattr colour="Black"
                    thick="0"
                    type="Solid"/>
          <textattr colour="Black"
                    bold="false"/>
          <text tool="CPN Tools"
                version="4.0.1">[(0,100,&quot; &quot;)]</text>
        </initmark>
        <port id="ID1415458908"
              type="I/O">
          <posattr x="-334.000000"
                   y="565.000000"/>
          <fillattr colour="White"
                    pattern="Solid"
                    filled="false"/>
          <lineattr colour="Black"
                    thick="0"
                    type="Solid"/>
          <textattr colour="Black"
                    bold="false"/>
        </port>
      </place>
      <place id="ID1415458817">
        <posattr x="-448.000000"
                 y="588.000000"/>
        <fillattr colour="White"
                  pattern=""
                  filled="false"/>
        <lineattr colour="Black"
                  thick="1"
                  type="Solid"/>
        <textattr colour="Black"
                  bold="false"/>
        <text>KEY</text>
        <ellipse w="60.000000"
                 h="40.000000"/>
        <token x="-10.000000"
               y="0.000000"/>
        <marking x="0.000000"
                 y="0.000000"
                 hidden="false">
          <snap snap_id="0"
                anchor.horizontal="0"
                anchor.vertical="0"/>
        </marking>
        <type id="ID1415458818">
          <posattr x="-413.500000"
                   y="564.000000"/>
          <fillattr colour="White"
                    pattern="Solid"
                    filled="false"/>
          <lineattr colour="Black"
                    thick="0"
                    type="Solid"/>
          <textattr colour="Black"
                    bold="false"/>
          <text tool="CPN Tools"
                version="4.0.1">NO</text>
        </type>
        <initmark id="ID1415458819">
          <posattr x="-391.000000"
                   y="611.000000"/>
          <fillattr colour="White"
                    pattern="Solid"
                    filled="false"/>
          <lineattr colour="Black"
                    thick="0"
                    type="Solid"/>
          <textattr colour="Black"
                    bold="false"/>
          <text tool="CPN Tools"
                version="4.0.1"/>
        </initmark>
        <port id="ID1415458912"
              type="Out">
          <posattr x="-448.000000"
                   y="564.000000"/>
          <fillattr colour="White"
                    pattern="Solid"
                    filled="false"/>
          <lineattr colour="Black"
                    thick="0"
                    type="Solid"/>
          <textattr colour="Black"
                    bold="false"/>
        </port>
      </place>
      <place id="ID1415458822">
        <posattr x="588.000000"
                 y="504.000000"/>
        <fillattr colour="White"
                  pattern=""
                  filled="false"/>
        <lineattr colour="Black"
                  thick="1"
                  type="Solid"/>
        <textattr colour="Black"
                  bold="false"/>
        <text>Distribute</text>
        <ellipse w="76.000956"
                 h="43.403216"/>
        <token x="-10.000000"
               y="0.000000"/>
        <marking x="-10.209647"
                 y="41.689390"
                 hidden="false">
          <snap snap_id="0"
                anchor.horizontal="0"
                anchor.vertical="0"/>
        </marking>
        <type id="ID1415458823">
          <posattr x="564.000000"
                   y="471.298392"/>
          <fillattr colour="White"
                    pattern="Solid"
                    filled="false"/>
          <lineattr colour="Black"
                    thick="0"
                    type="Solid"/>
          <textattr colour="Black"
                    bold="false"/>
          <text tool="CPN Tools"
                version="4.0.1">PACKET</text>
        </type>
        <initmark id="ID1415458824">
          <posattr x="649.000000"
                   y="529.000000"/>
          <fillattr colour="White"
                    pattern="Solid"
                    filled="false"/>
          <lineattr colour="Black"
                    thick="0"
                    type="Solid"/>
          <textattr colour="Black"
                    bold="false"/>
          <text tool="CPN Tools"
                version="4.0.1"/>
        </initmark>
        <port id="ID1415458916"
              type="In">
          <posattr x="558.000000"
                   y="485.000000"/>
          <fillattr colour="White"
                    pattern="Solid"
                    filled="false"/>
          <lineattr colour="Black"
                    thick="0"
                    type="Solid"/>
          <textattr colour="Black"
                    bold="false"/>
        </port>
      </place>
      <place id="ID1415458827">
        <posattr x="336.000000"
                 y="558.000000"/>
        <fillattr colour="White"
                  pattern=""
                  filled="false"/>
        <lineattr colour="Black"
                  thick="1"
                  type="Solid"/>
        <textattr colour="Black"
                  bold="false"/>
        <text>a</text>
        <ellipse w="60.000000"
                 h="40.000000"/>
        <token x="-10.000000"
               y="0.000000"/>
        <marking x="0.000000"
                 y="0.000000"
                 hidden="false">
          <snap snap_id="0"
                anchor.horizontal="0"
                anchor.vertical="0"/>
        </marking>
        <type id="ID1415458828">
          <posattr x="369.500000"
                   y="534.000000"/>
          <fillattr colour="White"
                    pattern="Solid"
                    filled="false"/>
          <lineattr colour="Black"
                    thick="0"
                    type="Solid"/>
          <textattr colour="Black"
                    bold="false"/>
          <text tool="CPN Tools"
                version="4.0.1">NO</text>
        </type>
        <initmark id="ID1415458829">
          <posattr x="392.000000"
                   y="581.000000"/>
          <fillattr colour="White"
                    pattern="Solid"
                    filled="false"/>
          <lineattr colour="Black"
                    thick="0"
                    type="Solid"/>
          <textattr colour="Black"
                    bold="false"/>
          <text tool="CPN Tools"
                version="4.0.1"/>
        </initmark>
        <port id="ID1415458920"
              type="Out">
          <posattr x="311.000000"
                   y="541.000000"/>
          <fillattr colour="White"
                    pattern="Solid"
                    filled="false"/>
          <lineattr colour="Black"
                    thick="0"
                    type="Solid"/>
          <textattr colour="Black"
                    bold="false"/>
        </port>
      </place>
      <place id="ID1415458832">
        <posattr x="0.000000"
                 y="546.000000"/>
        <fillattr colour="White"
                  pattern=""
                  filled="false"/>
        <lineattr colour="Black"
                  thick="1"
                  type="Solid"/>
        <textattr colour="Black"
                  bold="false"/>
        <text>Next
Key</text>
        <ellipse w="60.000000"
                 h="40.000000"/>
        <token x="-10.000000"
               y="0.000000"/>
        <marking x="0.000000"
                 y="0.000000"
                 hidden="false">
          <snap snap_id="0"
                anchor.horizontal="0"
                anchor.vertical="0"/>
        </marking>
        <type id="ID1415458833">
          <posattr x="40.000000"
                   y="522.000000"/>
          <fillattr colour="White"
                    pattern="Solid"
                    filled="false"/>
          <lineattr colour="Black"
                    thick="0"
                    type="Solid"/>
          <textattr colour="Black"
                    bold="false"/>
          <text tool="CPN Tools"
                version="4.0.1">DATA</text>
        </type>
        <initmark id="ID1415458834">
          <posattr x="30.000000"
                   y="569.000000"/>
          <fillattr colour="White"
                    pattern="Solid"
                    filled="false"/>
          <lineattr colour="Black"
                    thick="0"
                    type="Solid"/>
          <textattr colour="Black"
                    bold="false"/>
          <text tool="CPN Tools"
                version="4.0.1">&quot;&quot;</text>
        </initmark>
        <port id="ID1415458924"
              type="In">
          <posattr x="-24.000000"
                   y="529.000000"/>
          <fillattr colour="White"
                    pattern="Solid"
                    filled="false"/>
          <lineattr colour="Black"
                    thick="0"
                    type="Solid"/>
          <textattr colour="Black"
                    bold="false"/>
        </port>
      </place>
      <place id="ID1415458837">
        <posattr x="-17.000000"
                 y="630.000000"/>
        <fillattr colour="White"
                  pattern=""
                  filled="false"/>
        <lineattr colour="Black"
                  thick="1"
                  type="Solid"/>
        <textattr colour="Black"
                  bold="false"/>
        <text>CacheMis1</text>
        <ellipse w="73.491961"
                 h="43.403216"/>
        <token x="-10.000000"
               y="0.000000"/>
        <marking x="-3.308650"
                 y="29.496694"
                 hidden="false">
          <snap snap_id="0"
                anchor.horizontal="0"
                anchor.vertical="0"/>
        </marking>
        <type id="ID1415458838">
          <posattr x="10.245981"
                   y="603.000000"/>
          <fillattr colour="White"
                    pattern="Solid"
                    filled="false"/>
          <lineattr colour="Black"
                    thick="0"
                    type="Solid"/>
          <textattr colour="Black"
                    bold="false"/>
          <text tool="CPN Tools"
                version="4.0.1">NO</text>
        </type>
        <initmark id="ID1415458839">
          <posattr x="43.000000"
                   y="655.000000"/>
          <fillattr colour="White"
                    pattern="Solid"
                    filled="false"/>
          <lineattr colour="Black"
                    thick="0"
                    type="Solid"/>
          <textattr colour="Black"
                    bold="false"/>
          <text tool="CPN Tools"
                version="4.0.1"/>
        </initmark>
        <port id="ID1415458928"
              type="In">
          <posattr x="-45.000000"
                   y="611.000000"/>
          <fillattr colour="White"
                    pattern="Solid"
                    filled="false"/>
          <lineattr colour="Black"
                    thick="0"
                    type="Solid"/>
          <textattr colour="Black"
                    bold="false"/>
        </port>
      </place>
      <trans id="ID1415458790"
             explicit="false">
        <posattr x="126.000000"
                 y="630.000000"/>
        <fillattr colour="White"
                  pattern=""
                  filled="false"/>
        <lineattr colour="Black"
                  thick="1"
                  type="solid"/>
        <textattr colour="Black"
                  bold="false"/>
        <text>GetData</text>
        <box w="137.787146"
             h="59.079866"/>
        <binding x="7.200000"
                 y="-3.000000"/>
        <cond id="ID1415458791">
          <posattr x="48.106427"
                   y="670.539933"/>
          <fillattr colour="White"
                    pattern="Solid"
                    filled="false"/>
          <lineattr colour="Black"
                    thick="0"
                    type="Solid"/>
          <textattr colour="Black"
                    bold="false"/>
          <text tool="CPN Tools"
                version="4.0.1"/>
        </cond>
        <time id="ID1415458792">
          <posattr x="209.393573"
                   y="670.539933"/>
          <fillattr colour="White"
                    pattern="Solid"
                    filled="false"/>
          <lineattr colour="Black"
                    thick="0"
                    type="Solid"/>
          <textattr colour="Black"
                    bold="false"/>
          <text tool="CPN Tools"
                version="4.0.1"/>
        </time>
        <code id="ID1415458793">
          <posattr x="229.393573"
                   y="568.460067"/>
          <fillattr colour="White"
                    pattern="Solid"
                    filled="false"/>
          <lineattr colour="Black"
                    thick="0"
                    type="Solid"/>
          <textattr colour="Black"
                    bold="false"/>
          <text tool="CPN Tools"
                version="4.0.1"/>
        </code>
        <priority id="ID1415458795">
          <posattr x="19.106427"
                   y="589.460067"/>
          <fillattr colour="White"
                    pattern="Solid"
                    filled="false"/>
          <lineattr colour="Black"
                    thick="0"
                    type="Solid"/>
          <textattr colour="Black"
                    bold="false"/>
          <text tool="CPN Tools"
                version="4.0.1"/>
        </priority>
      </trans>
      <trans id="ID1415458796"
             explicit="false">
        <posattr x="588.000000"
                 y="630.000000"/>
        <fillattr colour="White"
                  pattern=""
                  filled="false"/>
        <lineattr colour="Black"
                  thick="1"
                  type="solid"/>
        <textattr colour="Black"
                  bold="false"/>
        <text>D1</text>
        <box w="66.806431"
             h="45.104823"/>
        <binding x="7.200000"
                 y="-3.000000"/>
        <cond id="ID1415458797">
          <posattr x="545.596785"
                   y="663.552411"/>
          <fillattr colour="White"
                    pattern="Solid"
                    filled="false"/>
          <lineattr colour="Black"
                    thick="0"
                    type="Solid"/>
          <textattr colour="Black"
                    bold="false"/>
          <text tool="CPN Tools"
                version="4.0.1"/>
        </cond>
        <time id="ID1415458798">
          <posattr x="617.000000"
                   y="663.552411"/>
          <fillattr colour="White"
                    pattern="Solid"
                    filled="false"/>
          <lineattr colour="Black"
                    thick="0"
                    type="Solid"/>
          <textattr colour="Black"
                    bold="false"/>
          <text tool="CPN Tools"
                version="4.0.1">@+wait()</text>
        </time>
        <code id="ID1415458799">
          <posattr x="655.903215"
                   y="575.447589"/>
          <fillattr colour="White"
                    pattern="Solid"
                    filled="false"/>
          <lineattr colour="Black"
                    thick="0"
                    type="Solid"/>
          <textattr colour="Black"
                    bold="false"/>
          <text tool="CPN Tools"
                version="4.0.1"/>
        </code>
        <priority id="ID1415458801">
          <posattr x="516.596785"
                   y="596.447589"/>
          <fillattr colour="White"
                    pattern="Solid"
                    filled="false"/>
          <lineattr colour="Black"
                    thick="0"
                    type="Solid"/>
          <textattr colour="Black"
                    bold="false"/>
          <text tool="CPN Tools"
                version="4.0.1"/>
        </priority>
      </trans>
      <arc id="ID1415458802"
           orientation="PtoT"
           order="1">
        <posattr x="0.000000"
                 y="0.000000"/>
        <fillattr colour="White"
                  pattern=""
                  filled="false"/>
        <lineattr colour="Black"
                  thick="1"
                  type="Solid"/>
        <textattr colour="Black"
                  bold="false"/>
        <arrowattr headsize="1.200000"
                   currentcyckle="2"/>
        <transend idref="ID1415458790"/>
        <placeend idref="ID1415458787"/>
        <annot id="ID1415458803">
          <posattr x="286.000000"
                   y="617.000000"/>
          <fillattr colour="White"
                    pattern="Solid"
                    filled="false"/>
          <lineattr colour="Black"
                    thick="0"
                    type="Solid"/>
          <textattr colour="Black"
                    bold="false"/>
          <text tool="CPN Tools"
                version="4.0.1">pak</text>
        </annot>
      </arc>
      <arc id="ID1415458804"
           orientation="TtoP"
           order="2">
        <posattr x="0.000000"
                 y="0.000000"/>
        <fillattr colour="White"
                  pattern=""
                  filled="false"/>
        <lineattr colour="Black"
                  thick="1"
                  type="Solid"/>
        <textattr colour="Black"
                  bold="false"/>
        <arrowattr headsize="1.200000"
                   currentcyckle="2"/>
        <transend idref="ID1415458790"/>
        <placeend idref="ID1415458787"/>
        <annot id="ID1415458805">
          <posattr x="286.000000"
                   y="648.000000"/>
          <fillattr colour="White"
                    pattern="Solid"
                    filled="false"/>
          <lineattr colour="Black"
                    thick="0"
                    type="Solid"/>
          <textattr colour="Black"
                    bold="false"/>
          <text tool="CPN Tools"
                version="4.0.1">pak</text>
        </annot>
      </arc>
      <arc id="ID1415458806"
           orientation="PtoT"
           order="1">
        <posattr x="0.000000"
                 y="0.000000"/>
        <fillattr colour="White"
                  pattern=""
                  filled="false"/>
        <lineattr colour="Black"
                  thick="1"
                  type="Solid"/>
        <textattr colour="Black"
                  bold="false"/>
        <arrowattr headsize="1.200000"
                   currentcyckle="2"/>
        <transend idref="ID1415458796"/>
        <placeend idref="ID1415458787"/>
        <annot id="ID1415458807">
          <posattr x="493.000000"
                   y="648.000000"/>
          <fillattr colour="White"
                    pattern="Solid"
                    filled="false"/>
          <lineattr colour="Black"
                    thick="0"
                    type="Solid"/>
          <textattr colour="Black"
                    bold="false"/>
          <text tool="CPN Tools"
                version="4.0.1">pak</text>
        </annot>
      </arc>
      <arc id="ID1415458808"
           orientation="TtoP"
           order="2">
        <posattr x="0.000000"
                 y="0.000000"/>
        <fillattr colour="White"
                  pattern=""
                  filled="false"/>
        <lineattr colour="Black"
                  thick="1"
                  type="Solid"/>
        <textattr colour="Black"
                  bold="false"/>
        <arrowattr headsize="1.200000"
                   currentcyckle="2"/>
        <transend idref="ID1415458796"/>
        <placeend idref="ID1415458787"/>
        <annot id="ID1415458809">
          <posattr x="504.000000"
                   y="612.000000"/>
          <fillattr colour="White"
                    pattern="Solid"
                    filled="false"/>
          <lineattr colour="Black"
                    thick="0"
                    type="Solid"/>
          <textattr colour="Black"
                    bold="false"/>
          <text tool="CPN Tools"
                version="4.0.1">p::pak</text>
        </annot>
      </arc>
      <arc id="ID1415458813"
           orientation="PtoT"
           order="1">
        <posattr x="0.000000"
                 y="0.000000"/>
        <fillattr colour="White"
                  pattern=""
                  filled="false"/>
        <lineattr colour="Black"
                  thick="1"
                  type="Solid"/>
        <textattr colour="Black"
                  bold="false"/>
        <arrowattr headsize="1.200000"
                   currentcyckle="2"/>
        <transend idref="ID1415458790"/>
        <placeend idref="ID1415458810"/>
        <bendpoint id="ID1415458759"
                   serial="1">
          <posattr x="140.000000"
                   y="685.000000"/>
          <fillattr colour="White"
                    pattern="Solid"
                    filled="false"/>
          <lineattr colour="Black"
                    thick="0"
                    type="Solid"/>
          <textattr colour="Black"
                    bold="false"/>
        </bendpoint>
        <bendpoint id="ID1415458760"
                   serial="2">
          <posattr x="-240.000000"
                   y="685.000000"/>
          <fillattr colour="White"
                    pattern="Solid"
                    filled="false"/>
          <lineattr colour="Black"
                    thick="0"
                    type="Solid"/>
          <textattr colour="Black"
                    bold="false"/>
        </bendpoint>
        <annot id="ID1415458814">
          <posattr x="-49.000000"
                   y="691.000000"/>
          <fillattr colour="White"
                    pattern="Solid"
                    filled="false"/>
          <lineattr colour="Black"
                    thick="0"
                    type="Solid"/>
          <textattr colour="Black"
                    bold="false"/>
          <text tool="CPN Tools"
                version="4.0.1">rd</text>
        </annot>
      </arc>
      <arc id="ID1415458815"
           orientation="TtoP"
           order="1">
        <posattr x="0.000000"
                 y="0.000000"/>
        <fillattr colour="White"
                  pattern=""
                  filled="false"/>
        <lineattr colour="Black"
                  thick="1"
                  type="Solid"/>
        <textattr colour="Black"
                  bold="false"/>
        <arrowattr headsize="1.200000"
                   currentcyckle="2"/>
        <transend idref="ID1415458790"/>
        <placeend idref="ID1415458810"/>
        <bendpoint id="ID1415458761"
                   serial="1">
          <posattr x="126.000000"
                   y="672.000000"/>
          <fillattr colour="White"
                    pattern="Solid"
                    filled="false"/>
          <lineattr colour="Black"
                    thick="0"
                    type="Solid"/>
          <textattr colour="Black"
                    bold="false"/>
        </bendpoint>
        <bendpoint id="ID1415458762"
                   serial="2">
          <posattr x="-225.000000"
                   y="672.000000"/>
          <fillattr colour="White"
                    pattern="Solid"
                    filled="false"/>
          <lineattr colour="Black"
                    thick="0"
                    type="Solid"/>
          <textattr colour="Black"
                    bold="false"/>
        </bendpoint>
        <annot id="ID1415458816">
          <posattr x="-30.000000"
                   y="661.000000"/>
          <fillattr colour="White"
                    pattern="Solid"
                    filled="false"/>
          <lineattr colour="Black"
                    thick="0"
                    type="Solid"/>
          <textattr colour="Black"
                    bold="false"/>
          <text tool="CPN Tools"
                version="4.0.1">found(k,pak,rd,recD1)</text>
        </annot>
      </arc>
      <arc id="ID1415458820"
           orientation="TtoP"
           order="1">
        <posattr x="0.000000"
                 y="0.000000"/>
        <fillattr colour="White"
                  pattern=""
                  filled="false"/>
        <lineattr colour="Black"
                  thick="1"
                  type="Solid"/>
        <textattr colour="Black"
                  bold="false"/>
        <arrowattr headsize="1.200000"
                   currentcyckle="2"/>
        <transend idref="ID1415458790"/>
        <placeend idref="ID1415458817"/>
        <bendpoint id="ID1415458763"
                   serial="1">
          <posattr x="153.000000"
                   y="714.000000"/>
          <fillattr colour="White"
                    pattern="Solid"
                    filled="false"/>
          <lineattr colour="Black"
                    thick="0"
                    type="Solid"/>
          <textattr colour="Black"
                    bold="false"/>
        </bendpoint>
        <bendpoint id="ID1415458764"
                   serial="2">
          <posattr x="-448.000000"
                   y="714.000000"/>
          <fillattr colour="White"
                    pattern="Solid"
                    filled="false"/>
          <lineattr colour="Black"
                    thick="0"
                    type="Solid"/>
          <textattr colour="Black"
                    bold="false"/>
        </bendpoint>
        <annot id="ID1415458821">
          <posattr x="-110.000000"
                   y="725.000000"/>
          <fillattr colour="White"
                    pattern="Solid"
                    filled="false"/>
          <lineattr colour="Black"
                    thick="0"
                    type="Solid"/>
          <textattr colour="Black"
                    bold="false"/>
          <text tool="CPN Tools"
                version="4.0.1">k</text>
        </annot>
      </arc>
      <arc id="ID1415458825"
           orientation="PtoT"
           order="1">
        <posattr x="0.000000"
                 y="0.000000"/>
        <fillattr colour="White"
                  pattern=""
                  filled="false"/>
        <lineattr colour="Black"
                  thick="1"
                  type="Solid"/>
        <textattr colour="Black"
                  bold="false"/>
        <arrowattr headsize="1.200000"
                   currentcyckle="2"/>
        <transend idref="ID1415458796"/>
        <placeend idref="ID1415458822"/>
        <bendpoint id="ID1415458765"
                   serial="1">
          <posattr x="588.000000"
                   y="531.000000"/>
          <fillattr colour="White"
                    pattern="Solid"
                    filled="false"/>
          <lineattr colour="Black"
                    thick="0"
                    type="Solid"/>
          <textattr colour="Black"
                    bold="false"/>
        </bendpoint>
        <annot id="ID1415458826">
          <posattr x="596.000000"
                   y="558.000000"/>
          <fillattr colour="White"
                    pattern="Solid"
                    filled="false"/>
          <lineattr colour="Black"
                    thick="0"
                    type="Solid"/>
          <textattr colour="Black"
                    bold="false"/>
          <text tool="CPN Tools"
                version="4.0.1">p</text>
        </annot>
      </arc>
      <arc id="ID1415458830"
           orientation="TtoP"
           order="1">
        <posattr x="0.000000"
                 y="0.000000"/>
        <fillattr colour="White"
                  pattern=""
                  filled="false"/>
        <lineattr colour="Black"
                  thick="1"
                  type="Solid"/>
        <textattr colour="Black"
                  bold="false"/>
        <arrowattr headsize="1.200000"
                   currentcyckle="2"/>
        <transend idref="ID1415458790"/>
        <placeend idref="ID1415458827"/>
        <bendpoint id="ID1415458766"
                   serial="1">
          <posattr x="126.000000"
                   y="558.000000"/>
          <fillattr colour="White"
                    pattern="Solid"
                    filled="false"/>
          <lineattr colour="Black"
                    thick="0"
                    type="Solid"/>
          <textattr colour="Black"
                    bold="false"/>
        </bendpoint>
        <annot id="ID1415458831">
          <posattr x="214.000000"
                   y="569.000000"/>
          <fillattr colour="White"
                    pattern="Solid"
                    filled="false"/>
          <lineattr colour="Black"
                    thick="0"
                    type="Solid"/>
          <textattr colour="Black"
                    bold="false"/>
          <text tool="CPN Tools"
                version="4.0.1">notFound(k,pak)</text>
        </annot>
      </arc>
      <arc id="ID1415458835"
           orientation="PtoT"
           order="1">
        <posattr x="0.000000"
                 y="0.000000"/>
        <fillattr colour="White"
                  pattern=""
                  filled="false"/>
        <lineattr colour="Black"
                  thick="1"
                  type="Solid"/>
        <textattr colour="Black"
                  bold="false"/>
        <arrowattr headsize="1.200000"
                   currentcyckle="2"/>
        <transend idref="ID1415458790"/>
        <placeend idref="ID1415458832"/>
        <annot id="ID1415458836">
          <posattr x="59.000000"
                   y="573.000000"/>
          <fillattr colour="White"
                    pattern="Solid"
                    filled="false"/>
          <lineattr colour="Black"
                    thick="0"
                    type="Solid"/>
          <textattr colour="Black"
                    bold="false"/>
          <text tool="CPN Tools"
                version="4.0.1">next</text>
        </annot>
      </arc>
      <arc id="ID1415458840"
           orientation="PtoT"
           order="1">
        <posattr x="0.000000"
                 y="0.000000"/>
        <fillattr colour="White"
                  pattern=""
                  filled="false"/>
        <lineattr colour="Black"
                  thick="1"
                  type="Solid"/>
        <textattr colour="Black"
                  bold="false"/>
        <arrowattr headsize="1.200000"
                   currentcyckle="2"/>
        <transend idref="ID1415458790"/>
        <placeend idref="ID1415458837"/>
        <annot id="ID1415458841">
          <posattr x="38.000000"
                   y="641.000000"/>
          <fillattr colour="White"
                    pattern="Solid"
                    filled="false"/>
          <lineattr colour="Black"
                    thick="0"
                    type="Solid"/>
          <textattr colour="Black"
                    bold="false"/>
          <text tool="CPN Tools"
                version="4.0.1">k</text>
        </annot>
      </arc>
      <constraints/>
    </page>
    <page id="ID1415463146">
      <pageattr name="DB2"/>
      <place id="ID1415463148">
        <posattr x="378.000000"
                 y="817.000000"/>
        <fillattr colour="White"
                  pattern=""
                  filled="false"/>
        <lineattr colour="Black"
                  thick="1"
                  type="Solid"/>
        <textattr colour="Black"
                  bold="false"/>
        <text>DB2</text>
        <ellipse w="60.000000"
                 h="40.000000"/>
        <token x="-44.000000"
               y="24.000000"/>
        <marking x="-5.955627"
                 y="24.673313"
                 hidden="false">
          <snap snap_id="0"
                anchor.horizontal="0"
                anchor.vertical="0"/>
[truncated: 119,151 more chars]
